# Supplementary material for: A mini-TGA protein modulates gene expression through heterogeneous association with transcription factors
Source: Plant Physiol. 2022 Dec 15;191(3):1934–52. doi: 10.1093/plphys/kiac579 (PMC10022624; doi:10.1093/plphys/kiac579)
Supplement: kiac579_Supplementary_Data [file kiac579_supplementary_data.zip]

Archive with 2 entries (2 files):
- Supplemental_Data.pdf
- Supplemental_Tables_S3_S5_S11.xlsx
