# Supplementary material for: A mini-TGA protein modulates gene expression through heterogeneous association with transcription factors
Source: Plant Physiol. 2022 Dec 15;191(3):1934–52. doi: 10.1093/plphys/kiac579 (PMC10022624; doi:10.1093/plphys/kiac579)
Supplement: kiac579_Supplementary_Data [file kiac579_supplementary_data.zip › Supplemental_Tables_S3_S5_S11.xlsx]

## Sheet: S3
Supplemental Table S3. Differential gene expression in salicylic acid-deficient transgenic plants overexpressing StTGA2.1 after viral infection. RNA sequencing results table showing gene expression comparisons between dexamethasone (DEX)-treated mock-inoculated plants (TGA2.1-NahG vs. NahG and TGA2.1-NahG vs. NT) and comparisons of DEX-treated PVY- vs mock-inoculated plants of all three genotypes…
				TGA2.1-NahG				mock (DEX)				PVY vs. mock (DEX)						TMM normalized read counts																								raw read counts
adjusted p-value cutoff:	0.05			mock (DEX vs. control)		PVY (DEX vs. control)		TGA2.1-NahG vs. NahG		TGA2.1-NahG vs. NT		TGA2.1-NahG		NahG		NT		TGA2.1-NahG_DEX_PVY			TGA2.1-NahG_control_PVY			TGA2.1-NahG_DEX_mock			TGA2.1-NahG_control_mock			NahG_DEX_PVY			NahG_DEX_mock			NT_DEX_PVY			NT_DEX_mock			TGA2.1-NahG_DEX_PVY			TGA2.1-NahG_control_PVY			TGA2.1-NahG_DEX_mock
Gene ID	Gene Description	BIN	Functional group	log2FC	p-value	log2FC	p-value	log2FC	p-value	log2FC	p-value	log2FC	p-value	log2FC	p-value	log2FC	p-value	OE348	OE350	OE352	OE357	OE358	OE362	OE365	OE367	OE369	OE372	OE373	OE374	OE378	OE379	OE383	OE386	OE387	OE390	OE394	OE396	OE400	OE402	OE403	OE404	OE348	OE350	OE352	OE357	OE358	OE362	OE365	OE367
PGSC0003DMG400013995	Serine carboxypeptidase III	29.5.5	protein.degradation.serine protease	1.35426	0.407719	1.34917	0.631965	0.213943	0.919669	1.21542	0.260036	-0.665647	0.421617	-1.84657	0.133656	0.134516	0.918795	3.8738	0.769529	1.28604	3.02823	0.217135	-1.34517	2.97901	2.05887	2.9366	2.3887	-0.827573	1.74807	1.15974	0.505045	0.104172	1.51964	3.05135	2.66603	1.81224	1.25123	1.60429	2.29101	0.917158	1.08324	544	64	88	298	42	14	253	148
Sotub09g013810	Serine/threonine protein kinase	29.4.1	protein.postranslational modification.kinase	-0.680409	0.213252	-0.331071	0.703845	-0.623873	0.33673	-0.559	0.187373	-0.0279997	0.94987	-0.250967	0.48281	-0.2089	0.584903	0.704889	0.724128	0.586975	1.02639	1.13802	0.848631	0.62192	0.586465	0.919573	1.14945	1.91741	1.20924	1.24167	0.991044	0.988091	1.51964	1.65501	0.758629	1.14234	1.25123	0.769596	1.43503	1.49836	0.837196	60	62	54	74	80	66	49	53
Sotub03g026420	Unknown Protein	35.2	not assigned.unknown	-0.250468	0.790268	-0.229983	0.805821	-0.467893	0.635932	-0.392221	0.506939	0.618499	0.179555	-0.967676	0.0798758	-0.0434424	0.939254	1.50664	1.20917	0.852056	1.12006	1.48643	1.65712	0.935225	1.06397	-0.411069	0.892246	1.21862	0.4663	-0.448514	0.245006	0.397466	0.776219	1.31673	0.999948	1.32924	0.171641	1.23818	1.12243	0.720274	1.06427	105	87	65	79	102	116	61	74
PGSC0003DMG400022052	Conserved gene of unknown function	35.2	not assigned.unknown	0.139133	0.676983	0.19795	0.663701	-0.160422	0.679524	-0.00677956	0.981657	-0.0148852	0.944434	-0.457178	0.0219704	-0.424698	0.0481177	4.82181	4.54254	4.80446	4.81424	4.56385	4.19655	5.04381	4.68591	4.47692	4.47843	4.63145	4.68659	4.33524	4.51433	4.47161	5.04979	5.01347	4.62601	4.34367	4.26493	4.34887	4.7424	4.78856	4.70104	1050	882	1014	1029	865	677	1060	917
Sotub11g022990	Unknown Protein	35.2	not assigned.unknown	-0.595458	0.195471	0.528509	0.694426	0.777921	0.245809	0.721765	0.0952243	-1.38292	0.00293118	-0.259716	0.598139	-0.321982	0.517191	0.195899	-0.0119375	0.560275	-0.410106	0.0367427	-0.477258	1.58539	2.01949	1.19769	1.93286	2.16445	2.54374	0.327703	0.117406	1.24934	1.08415	1.03716	0.395483	0.488001	0.60916	0.649384	0.457513	1.39936	0.837196	42	37	53	27	37	26	96	144
PGSC0003DMG400022093	Conserved gene of unknown function	27.3.67	RNA.regulation of transcription.putative transcription regulator	-0.0382724	0.937292	-0.280135	0.613187	0.323622	0.415982	0.408651	0.115473	-0.979075	0.000229337	-0.237148	0.291949	0.116811	0.66052	4.984	5.14453	4.80161	4.85158	5.13904	5.78073	5.80908	6.15067	5.90863	6.00764	6.09943	5.87744	5.41857	5.37546	5.39217	5.9114	5.49571	5.49151	5.47233	5.901	5.62028	5.41456	5.73334	5.49459	1175	1339	1012	1056	1289	2031	1802	2532
PGSC0003DMG402018893	Strictosidine synthase	16.4.1	secondary metabolism.N misc.alkaloid-like	0.496077	0.410873	-1.13278	0.707545	-0.187723	0.826099	0.68855	0.125499	-5.40901	5.54254e-05	-4.88545	3.92613e-05	-2.47362	0.000547977	-0.282116	-1.48188	0.194124	0.749898	0.987095	0.0608451	4.52367	4.94039	5.15816	4.72394	3.72929	4.59408	0.775643	-0.863111	0.55448	4.60054	5.15346	5.42525	1.60409	1.91726	1.61717	5.0746	4.13971	3.33909	30	13	41	61	72	38	739	1094
PGSC0003DMG401018893	Strictosidine synthase	35.2	not assigned.unknown	0.679602	0.285943	-2.31933	0.58778	0.243328	0.776265	0.961007	0.0541526	-6.2677	0.000265529	-5.0217	0.00053246	-1.77775	0.0249122	-6.08323	-3.41171	-1.92884	-2.27903	-0.905264	-1.44794	2.13771	2.69933	2.33397	1.87468	1.58186	1.67111	-3.14989	-2.21504	-3.24308	1.57001	2.5549	2.31548	0.096855	-0.109634	-0.984483	2.55876	0.896563	0.881229	0	3	9	7	19	13	141	231
PGSC0003DMG400018894	Gene of unknown function	35.2	not assigned.unknown	-0.251984	0.425415	-0.206354	0.690105	-0.369414	0.284921	-0.315748	0.171536	-0.471629	0.0292339	-0.287739	0.150677	-0.593699	0.0105324	3.48028	3.34405	3.23796	3.49134	3.83579	3.35669	3.85277	3.83732	3.78546	3.80639	4.56372	3.93105	3.97696	3.90643	3.84214	4.04599	4.21498	4.32464	3.63474	3.47277	3.53602	4.2567	3.93024	4.2421	414	384	342	411	522	378	464	509
PGSC0003DMG400021985	Gene of unknown function	35.2	not assigned.unknown	0.0113462	0.992371	-0.329954	0.737075	-0.00442242	0.996565	-0.509646	0.247951	-0.375478	0.368347	-0.00222077	0.996242	-0.470199	0.244878	0.774656	1.99117	2.08965	2.29461	2.21188	1.33996	2.14787	1.89443	1.93937	2.23991	1.3575	2.20463	1.95088	2.3114	1.74269	1.8537	1.77878	2.3738	2.20854	1.94956	1.93771	2.78451	2.63175	2.08764	63	150	154	179	169	93	142	132
PGSC0003DMG402020789	Late blight resistance protein	20.1.2.1	stress.biotic.receptors.CC-NBS-LRR	-0.406792	0.20797	-0.0557109	0.926675	0.10622	0.844954	-0.088799	0.762312	0.0912367	0.685544	0.209921	0.359941	-0.186904	0.450242	2.91184	3.24708	3.01524	3.23078	3.03781	3.07567	2.78431	3.12751	2.98014	3.42366	2.93692	3.68904	3.08759	3.13351	2.99654	2.91712	2.92009	2.7418	2.78036	2.93609	2.89319	2.96949	3.35984	2.83385	279	359	293	343	300	311	221	311
PGSC0003DMG401020789	Disease resistance protein R3a	35.2	not assigned.unknown	-0.318399	0.418267	-0.0459856	0.945774	0.15474	0.798816	-0.117008	0.727212	0.467601	0.0558193	-0.0513089	0.86666	0.0868328	0.769234	3.0259	3.267	2.9187	2.90732	3.17943	3.26626	2.49694	2.6486	2.66652	2.96953	3.02985	2.78805	2.22714	2.3592	2.59511	2.10213	2.35727	2.8957	3.17555	2.44855	2.79462	2.68229	2.93417	2.54314	302	364	274	274	331	355	181	223
PGSC0003DMG400019044	Altered response to gravity (Arg1), plant	20.2.1	stress.abiotic.heat	-0.429813	0.324192	-0.261577	0.692755	-0.413281	0.416842	-0.781288	0.0174334	-0.0387489	0.902613	-0.733313	0.0194502	-0.753505	0.0114283	2.04743	1.54566	1.93196	2.10602	2.33418	1.86432	1.80677	2.17992	1.59982	2.53863	2.15178	2.20463	2.01053	1.29617	1.37259	2.27404	2.2281	2.3738	2.31698	1.83897	1.56496	2.7611	2.515	2.70502	153	110	138	157	184	134	112	161
PGSC0003DMG400006701	ABI3-interacting protein 3	35.2	not assigned.unknown	-0.000656048	0.997635	-0.0913734	0.805866	-0.196847	0.462178	-0.47094	0.0117763	-0.00426091	0.980081	-0.120379	0.41977	-0.396067	0.019889	6.69085	6.64899	6.5443	6.81051	6.82339	6.52392	6.84447	6.4902	6.56109	6.54408	6.86081	6.48985	6.66795	6.84561	6.6116	6.77695	6.81995	6.89011	6.76646	6.62316	6.73195	7.08506	7.01633	7.20773	3837	3800	3388	4107	4144	3400	3694	3204
PGSC0003DMG400019011	Nodulin / glutamate-ammonia ligase	12.2.2	N-metabolism.ammonia metabolism.glutamine synthetase	-0.0627121	0.955989	0.0686374	0.981386	-0.6938	0.384465	0.202738	0.761894	-1.5529	0.0231029	-1.45064	0.0121872	-0.266884	0.674642	0.195899	-0.458579	-0.03096	0.494065	-0.905264	-0.0972216	1.35919	1.40694	1.59982	2.13476	2.2018	0.404249	0.400856	0.435405	1.19311	1.4133	2.57781	2.41142	0.863007	0.83341	1.23818	1.32758	1.14378	1.27699	42	27	35	51	19	34	82	94
PGSC0003DMG401019012	Glutamate-ammonia ligase	12.2.2	N-metabolism.ammonia metabolism.glutamine synthetase	0.581357	0.157733	0.205141	0.85127	0.623381	0.175635	1.26067	0.00184225	-1.90819	1.48269e-05	-1.46185	0.000973343	-0.849641	0.0500979	1.22031	0.877149	1.6575	1.19084	0.702177	1.22775	3.13018	3.10887	3.22732	2.45373	2.93692	2.39214	1.22162	0.665721	1.28564	2.19064	2.62988	2.76378	1.08687	0.922884	1.11649	2.30726	2.20744	1.15674	86	69	114	83	59	86	281	307
PGSC0003DMG400019013	Glutamate-ammonia ligase	12.2.2	N-metabolism.ammonia metabolism.glutamine synthetase	0.676122	0.274871	-0.192003	0.91495	1.08518	0.155711	1.75682	0.00679835	-1.9625	0.000895062	-0.759579	0.21831	-0.828178	0.295124	-0.657591	-0.458579	-0.688022	0.0747261	-0.518932	-0.778345	1.26896	1.1394	1.7221	0.63618	1.50425	0.125321	-0.987568	-0.621308	0.104172	-0.675792	0.874021	0.571938	-1.12397	-1.48691	-1.06447	0.0572736	-0.492741	-0.746303	23	27	22	38	25	21	77	78
PGSC0003DMG400019014	Glutamate-ammonia ligase	12.2.2	N-metabolism.ammonia metabolism.glutamine synthetase	0.652768	0.25943	-0.525948	0.660007	0.23414	0.761583	1.45501	0.0075907	-1.68376	0.000859987	-2.39424	0.000762477	-0.642854	0.316298	0.728521	0.445133	1.36529	1.59487	1.30687	1.19402	2.32848	2.63563	2.5963	2.34651	0.697538	2.28431	0.364743	0.203714	-0.83661	2.11349	2.17901	2.5778	0.624124	0.713151	-0.045721	1.70413	0.788931	0.720848	61	51	93	110	90	84	161	221
PGSC0003DMG400028085	TNP2-like transposon protein	27.3.25	RNA.regulation of transcription.MYB domain transcription factor family	-0.170861	0.698868	-0.272163	0.656761	-0.190563	0.719093	0.0143191	0.970142	-0.313211	0.219799	-0.400026	0.121188	-0.183401	0.527331	2.71295	2.86843	2.79819	3.17513	3.20531	2.81776	2.95606	3.32217	3.02241	2.91283	3.13658	3.74956	3.1366	2.91426	2.65183	3.21494	3.06762	3.62086	3.06983	2.78321	2.87186	3.2261	3.17124	2.87798	243	276	252	330	337	260	249	356
Sotub06g031410	Carboxyl-terminal-processing protease	29.5	protein.degradation	-0.369921	0.680608	0.0971773	0.919774	0.897852	0.442041	-0.171669	0.812152	1.20055	0.0111878	1.8106	0.00442974	-0.0571612	0.930275	1.00498	1.32013	1.53944	1.17347	1.4436	0.953152	0.10076	0.288102	-0.17442	0.63618	0.765641	0.0462651	0.855885	0.966567	1.15437	-2.43801	0.0692027	-0.144558	0.488001	0.343522	-0.217976	-0.105309	0.598044	0.269266	74	94	105	82	99	71	34	43
Sotub06g031420	Transcription factor Pur-alpha 1	27.3.99	RNA.regulation of transcription.unclassified	-0.404834	0.524973	0.3688	0.683307	0.0973948	0.933825	-0.225937	0.652636	0.302523	0.433678	0.553634	0.171411	0.394772	0.294913	1.34786	0.791705	0.41882	-0.00215435	0.31545	1.1419	0.65079	0.715304	0.248235	1.14945	0.798523	0.885074	1.05031	0.890539	1.07363	0.527045	0.661752	0.150586	1.32924	1.23385	0.963563	0.8832	0.519405	0.944857	94	65	48	36	45	81	50	58
Sotub06g031440	Unknown Protein	35.2	not assigned.unknown	-0.186969	0.754908	-0.0323258	0.977234	0.287751	0.695236	1.11912	0.0206455	-0.137875	0.689529	-1.00004	0.0294331	-0.747768	0.201074	2.21574	2.48191	1.86809	2.51063	2.31054	1.85355	1.83219	2.76034	2.36246	2.23066	3.23596	2.2137	1.13851	1.236	0.774801	1.75556	2.20867	2.14733	0.772143	0.207695	0.403998	1.34343	1.33958	0.944857	172	211	132	208	181	133	114	241
PGSC0003DMG400047102	Gene of unknown function	35.2	not assigned.unknown	-0.821862	0.0579109	-0.209927	0.744609	-1.01528	0.0312708	-1.22924	0.00154304	0.339194	0.234866	0.239607	0.352628	-0.265065	0.349522	4.16111	4.29917	4.03104	4.44224	4.55549	4.12675	3.80541	4.02054	3.63012	3.96538	5.14918	4.87423	5.04778	5.31857	4.87901	4.86713	4.85998	4.79383	4.78095	4.89031	4.6985	4.82233	4.9964	5.3454	664	745	593	795	860	645	449	578
PGSC0003DMG400019220	Gene of unknown function	35.2	not assigned.unknown	-0.660458	0.566958	-0.256678	0.939768	-1.43819	0.187672	0.449705	0.672965	-1.59599	0.107004	-2.4287	0.00547584	-0.573981	0.602196	-2.11955	-0.511902	-1.92884	-0.358649	-0.905264	-2.49723	-0.393496	0.715304	-0.17442	0.324642	2.28537	0.0050509	-1.55159	-0.177635	-1.00179	1.43158	1.72508	1.36837	0.133819	-1.73806	-1.23912	0.398051	-0.198806	-1.31353	8	26	9	28	19	6	24	58
PGSC0003DMG400009771	Gene of unknown function	35.2	not assigned.unknown	-0.185543	0.748336	-0.0248959	0.983489	-0.131595	0.861995	0.0740494	0.871184	-0.414378	0.194911	-0.342908	0.287764	-0.185125	0.624747	4.93913	4.71345	4.87521	5.14133	5.18636	4.27527	4.9114	5.34467	5.51607	5.2837	5.23726	5.79521	5.20029	4.79191	5.14043	4.89539	5.60752	5.65919	5.16152	4.91232	4.91861	5.64862	5.23553	4.6637	1139	993	1065	1291	1332	715	967	1448
PGSC0003DMG400013179	Phytol kinase 1, chloroplast	11.3.3	lipid metabolism.phospholipid synthesis.phosphatidate cytidylyltransferase	-0.145344	0.465678	-0.231364	0.572446	0.360574	0.0819811	0.17764	0.227662	-1.33275	2.52898e-08	-0.731271	1.54268e-05	-0.673439	9.36764e-05	4.48627	4.6359	4.55516	4.60337	4.81137	4.95671	5.88622	5.85799	5.93179	5.98788	6.0576	6.06647	4.743	4.80232	4.85354	5.40925	5.6103	5.57364	5.03655	5.20987	4.87773	5.77962	5.72314	5.64025	832	941	853	889	1027	1147	1901	2067
PGSC0003DMG400026732	Conserved gene of unknown function	20.2.1	stress.abiotic.heat	0.103144	0.783787	-0.159888	0.743028	0.282659	0.437072	0.641347	0.0115301	-1.59973	4.23543e-07	-1.63474	3.61334e-07	-0.537347	0.0192051	4.97044	5.12174	5.26549	4.9235	5.26125	5.65155	6.89813	6.63649	6.62127	6.87128	6.32496	6.65466	4.71458	4.72782	4.95705	6.26035	6.45016	6.59758	5.5632	5.6653	5.39208	6.17015	6.1557	5.90641	1164	1318	1396	1110	1403	1857	3834	3546
PGSC0003DMG400017943	Nodulation receptor kinase	30.2.3	signalling.receptor kinases.leucine rich repeat III	-0.820899	0.370297	1.80424	0.56952	-0.846455	0.423685	1.03048	0.213603	0.0257535	0.971155	-2.02402	0.00783429	0.43101	0.62206	3.4733	3.2105	3.16452	2.07829	0.40749	1.94765	3.65678	2.58257	3.59053	4.33043	4.07626	3.83141	0.661202	2.24171	3.26096	3.31185	4.65986	4.31475	1.71802	3.76965	2.50705	3.16499	2.28872	1.22668	412	350	325	154	48	142	405	213
PGSC0003DMG400017941	Ubiquitin-protein ligase	29.5.11.4.3.2	protein.degradation.ubiquitin.E3.SCF.FBOX	-0.102512	0.853078	0.0792299	0.939001	0.121843	0.859362	0.456948	0.180762	-0.885218	0.00728079	-0.169132	0.589317	-0.575523	0.119896	1.69835	1.57152	1.61921	1.67113	1.9717	1.01241	2.47289	2.30804	2.7905	2.26731	2.53992	3.0178	2.36149	2.28195	2.03697	2.76687	2.25677	2.15843	1.39161	1.58856	1.46878	2.43848	1.77149	1.97023	120	112	111	116	143	74	178	176
PGSC0003DMG400025640	Gene of unknown function	35.2	not assigned.unknown	0.0978883	0.844601	-0.509201	0.572446	-0.00533599	0.993538	-0.0377328	0.917508	-0.767324	0.00783088	-0.128645	0.635138	-0.0865484	0.769664	1.53372	1.98156	1.34979	1.95151	2.20334	2.24807	2.3897	2.34833	2.44469	2.42158	2.25015	2.20463	2.10111	2.48517	2.2263	1.78429	2.65163	2.7418	2.41784	2.32269	2.29103	2.47491	2.40264	2.4142	107	149	92	141	168	175	168	181
Sotub11g018610	Unknown Protein	35.2	not assigned.unknown	0.271667	0.755242	-0.094785	0.951238	0.211888	0.850451	0.0444045	0.947329	-0.551395	0.243114	-0.120509	0.826266	-0.411387	0.436457	0.680862	1.10676	0.895425	1.48649	1.19079	0.301594	1.39376	1.3916	1.56755	0.960971	0.731991	1.69722	1.13851	1.085	1.11456	0.183143	1.7919	1.67712	1.6172	0.375571	0.963563	1.3591	1.77149	1.06427	59	81	67	102	83	45	84	93
PGSC0003DMG400025638	Choline/ethanolamine kinase	11.3.2	lipid metabolism.phospholipid synthesis.choline kinase	1.93075	0.351884	0.413459	0.936126	-0.926489	0.479236	1.7206	0.194685	-2.27063	0.075217	-5.47998	0.0131712	-3.84292	0.18724	-0.539985	-1.98621	-0.398928	-0.169418	-0.981054	-3.02334	0.734087	0.984382	2.23474	1.44966	-6.08323	1.3142	-3.64338	-2.45845	-3.73067	2.41849	2.19885	2.00696	-2.07832	-4.53111	-6.08323	1.72848	-0.934264	-2.08175	25	9	27	32	18	4	53	70
PGSC0003DMG402013710	Gene of unknown function	34.19.3	transport.major intrinsic proteins.NIP	1.02006	0.380325	0.230492	0.977516	0.0957306	0.959035	3.52216	0.0173985	-6.30877	0.00106542	-5.6785	0.00258888	-3.51417	0.115173	-6.08323	-3.88768	-6.08323	-4.57087	-6.08323	-6.08323	0.435403	0.352915	1.96437	0.717881	0.0479761	-1.14891	-2.78286	-6.08323	-6.08323	1.12964	0.378398	0.843634	-6.08323	-6.08323	-6.08323	-0.443114	-1.36039	-6.08323	0	2	0	1	0	0	43	45
PGSC0003DMG401013710	Aquaporin, MIP family, NIP subfamily	34.19.3	transport.major intrinsic proteins.NIP	1.11348	0.261268	-0.0151634	0.99905	0.134365	0.925928	2.10803	0.0206088	-6.73679	4.05755e-05	-6.35056	7.4612e-05	-4.58235	0.00561205	-6.08323	-6.08323	-6.08323	-6.08323	-6.08323	-6.08323	-0.393496	0.715304	1.27964	0.769887	-2.00047	-0.817841	-6.08323	-6.08323	-6.08323	0.938386	-0.164219	0.432543	-6.08323	-6.08323	-6.08323	-0.885007	-2.30676	-1.52713	0	0	0	0	0	0	24	58
PGSC0003DMG400013708	Zinc finger-homeodomain protein 1	27.3.80	RNA.regulation of transcription.zf-HD	-0.685935	0.362159	0.11952	0.946601	-1.19844	0.125992	-1.0044	0.0674536	-0.630348	0.249188	-2.40179	0.00053068	-1.27744	0.0181619	1.59928	1.58429	2.83764	2.73446	1.92055	0.992928	2.00984	2.90244	2.974	3.11736	3.64139	3.23833	2.05653	1.21537	1.03149	3.80089	4.21255	3.45065	2.77452	2.4181	1.88545	4.23774	3.66698	2.99783	112	113	259	243	138	73	129	266
PGSC0003DMG400031482	CST complex subunit CTC1	35.2	not assigned.unknown	-0.295083	0.208102	-0.167284	0.658026	-0.204588	0.479388	0.0667804	0.753346	-0.138073	0.386258	-0.539999	0.00257963	0.0562258	0.769341	4.10579	4.01805	4.14997	4.34859	4.10455	4.32091	4.11089	4.31298	4.25938	4.47256	4.67415	4.44217	4.02113	3.70292	3.95069	4.63644	4.19784	4.47432	4.3535	4.04593	4.25313	4.2483	4.11095	4.12795	639	613	644	745	629	738	555	708
PGSC0003DMG400010845	Gene of unknown function	35.2	not assigned.unknown	0.608646	0.300801	-0.285024	0.732644	-0.00471777	0.995702	-0.172233	0.672453	-0.455343	0.189119	0.0212791	0.955665	-0.36085	0.307458	0.704889	0.791705	0.978439	0.494065	1.56848	1.26071	1.17271	1.43715	1.19769	0.717881	0.0479761	1.07628	1.22162	1.236	1.43856	1.46745	1.27996	1.09548	1.1056	1.14367	1.02283	1.32758	1.21204	1.81996	60	65	71	51	108	88	72	96
PGSC0003DMG400033933	Gene of unknown function	35.2	not assigned.unknown	0.132564	0.862023	-0.582034	0.572446	0.259136	0.767171	-0.229975	0.602212	-0.443526	0.250333	-0.0764333	0.870182	-0.619972	0.126508	1.40764	0.897742	0.505346	1.59487	1.54164	1.42965	1.50861	1.42212	1.19769	0.983171	1.70837	1.17248	1.24167	1.64364	0.329541	1.08415	1.48772	0.758629	0.772143	0.87884	1.31921	1.75242	1.245	1.8535	98	70	51	110	106	99	91	95
PGSC0003DMG400006564	Alphavirus core protein family	35.1	not assigned.no ontology	0.0704162	0.90548	0.359916	0.591731	-0.270655	0.619246	-0.234422	0.477651	0.334786	0.207967	-0.210352	0.451008	-0.367167	0.220271	4.14364	4.38919	4.51401	4.42949	4.22959	3.31022	3.84966	3.98264	4.21841	4.12115	3.78368	3.90327	3.94979	4.41832	3.86631	3.99466	4.38044	4.47432	3.94402	3.74226	3.95398	4.31412	4.37564	4.05293	656	793	829	788	686	366	463	563
PGSC0003DMG400006563	ATP binding protein	30.2.8.1	signalling.receptor kinases.leucine rich repeat VIII.type 1	-0.21116	0.494177	-0.418037	0.56952	-0.0903901	0.842422	-0.597797	0.012551	0.476624	0.0161574	0.459776	0.0195189	-0.163186	0.454126	6.20934	5.87694	5.79193	6.24136	6.18607	6.70509	5.42531	5.71507	5.30359	5.51271	5.89891	5.67554	6.09025	5.94192	6.06641	5.57668	5.65675	5.48491	5.73468	6.03434	5.98311	5.84231	6.22031	6.17923	2748	2225	2011	2768	2664	3855	1381	1872
PGSC0003DMG400019559	Stromal antigen	35.2	not assigned.unknown	0.460998	0.823439	-0.369658	0.80988	-1.49036	0.294588	-0.891078	0.387325	1.16235	0.158258	-1.16695	0.138498	-0.0233992	0.981617	0.262169	0.201877	0.326771	-0.0833635	0.905264	1.06933	-0.516488	-1.29515	-0.85993	-0.322701	-4.2124	-0.172697	-0.158446	-1.51815	-0.114925	1.17374	0.446349	0.150586	0.67517	-1.27306	0.462248	0.203376	-0.198806	-0.0236859	44	43	45	34	68	77	22	14
PGSC0003DMG400019558	Stromal antigen	35.2	not assigned.unknown	-0.585688	0.319416	-0.248544	0.803161	-0.126802	0.905702	-0.449147	0.319331	-0.151807	0.727088	-0.168924	0.70971	-0.42593	0.300444	-0.146967	0.55293	0.761198	0.773153	0.494009	0.638992	0.296154	0.352915	1.01836	1.12968	1.28973	0.99441	0.250642	0.324206	0.873507	0.625596	0.874021	0.468675	1.26404	0.134663	0.279928	0.946829	1.10839	0.902752	33	55	61	62	51	57	39	45
PGSC0003DMG400010931	DNA binding protein	27.3.50	RNA.regulation of transcription.general transcription	0.191932	0.751437	0.318188	0.613317	0.205919	0.779517	-0.441392	0.214241	1.102	0.000743853	0.956711	0.00433181	0.136182	0.686369	4.25564	4.08018	4.2305	4.10918	4.0437	3.45964	3.39622	3.22596	2.60427	2.87177	2.51045	3.22941	3.69008	4.23578	3.60057	3.19367	2.59288	2.86891	3.62178	3.69224	3.67797	3.2431	3.39697	3.94556	709	640	681	631	603	406	338	333
PGSC0003DMG400029099	Low-CO2-inducible protein	35.2	not assigned.unknown	-0.114083	0.863121	0.383271	0.578262	-0.039518	0.968506	-0.546486	0.124956	0.840361	0.00725779	0.466235	0.141325	-0.345983	0.278389	2.64627	2.29272	2.39932	2.43974	2.10597	1.64468	2.00984	1.57936	1.19769	1.41742	2.01857	1.78506	1.93865	2.33071	2.06856	1.74097	1.626	1.56476	1.60409	2.0323	1.78633	1.84439	2.1736	2.4365	232	185	191	198	157	115	129	106
PGSC0003DMG400001945	Gene of unknown function	35.2	not assigned.unknown	0.695814	0.912144	-1.29774	0.572446	-0.866313	0.909546	-5.44969	0.0380387	5.17706	0.0223465	6.44206	0.00442974	0.996511	0.258572	0.195899	1.99117	-2.47385	0.946816	1.15583	1.58086	-3.69974	-6.08323	-6.08323	-6.08323	-6.08323	-6.08323	1.78316	1.659	2.69296	-3.59659	-6.08323	-3.58721	1.16037	0.90103	1.52452	-1.31161	0.875669	1.02555	42	150	6	70	81	110	2	0
PGSC0003DMG400001921	Nuclease	27.1.19	RNA.processing.ribonucleases	0.173374	0.795836	-0.132439	0.851952	0.0253105	0.980829	-0.438757	0.249524	0.779264	0.0161778	1.34011	0.000254371	0.612359	0.0505344	3.04014	2.78246	3.04924	3.5328	3.05688	2.67834	2.38111	2.24966	1.87492	2.11479	2.4702	1.53296	3.39566	3.55068	3.52666	2.45469	1.64058	2.39273	3.47826	3.04473	3.1584	2.74329	2.3506	2.75912	305	260	300	423	304	236	167	169
PGSC0003DMG400001923	Matrix metalloprotease 1	29.5.7	protein.degradation.metalloprotease	0.0660337	0.977868	-0.362663	0.798349	-0.905743	0.553184	-2.45037	0.00909341	3.62182	7.1514e-05	3.48066	3.15176e-05	1.08876	0.0848868	6.43079	6.31089	6.39223	6.16045	6.40702	7.6555	3.19531	2.86404	2.17174	3.18117	3.09748	1.8793	7.17661	7.05092	7.20095	3.6723	4.74496	2.51007	5.73167	6.59324	6.5609	3.97832	5.43259	6.20761	3204	3006	3049	2617	3105	7450	294	259
PGSC0003DMG400001924	Matrix metalloprotease 1	29.5.7	protein.degradation.metalloprotease	0.165066	0.90415	0.219932	0.73612	-0.658093	0.525321	-0.693482	0.270681	2.7409	1.11397e-05	2.49593	4.3815e-06	2.26357	1.98534e-05	3.28691	3.29055	3.74128	3.09435	3.27212	3.28641	0.679093	0.149025	1.37593	1.7114	-1.44418	0.862176	3.94062	3.83724	3.77669	1.35703	1.14333	1.58136	3.72834	3.40062	3.82673	1.08522	1.61641	1.46234	362	370	485	312	353	360	51	39
PGSC0003DMG400001912	Phosphoglucomutase	4.2.2	glycolysis.plastid branch.phosphoglucomutase (PGM)	0.296463	0.282028	-0.00148098	0.99905	-0.228437	0.473577	-0.228772	0.2616	0.557868	0.00268951	0.566642	0.00223787	0.363191	0.0518963	5.20647	5.13047	5.35947	5.25099	5.22271	5.22653	4.58666	4.70466	4.73108	4.55638	4.07961	4.45944	5.41857	5.6039	5.38592	4.8805	5.06436	4.75778	5.26303	5.19984	5.33477	4.64666	4.81349	5.24891	1371	1326	1490	1393	1366	1383	772	929
PGSC0003DMG401001926	Conserved gene of unknown function	35.2	not assigned.unknown	0.889202	0.159142	0.56081	0.667604	-0.665541	0.294169	0.897503	0.0615142	-1.68685	0.000830019	-2.15273	7.10982e-05	0.122291	0.817661	2.77668	2.34615	3.28356	2.58479	2.52434	1.60673	4.81585	4.27586	4.3664	3.87922	3.31763	3.5491	3.13124	2.48517	3.34936	5.19193	5.05623	5.20333	3.79621	3.30401	4.0185	4.67041	3.37852	2.71722	254	192	353	219	210	112	905	690
PGSC0003DMG400001927	Pyruvate dehydrogenase E1 component subunit alpha, mitochondrial	8.1.1.1	TCA / organic transformation.TCA.pyruvate DH.E1	0.121226	0.508842	0.0375005	0.906406	-0.591576	0.00251346	-0.489569	0.00172201	-0.209666	0.0650647	-0.182289	0.104002	-0.268014	0.0337786	5.27729	5.37864	5.38727	5.36921	5.4133	5.14832	5.48163	5.57946	5.61114	5.37573	5.55728	5.38055	5.91404	5.94819	6.03743	6.22935	6.09414	6.12311	5.8215	5.7556	5.75963	6.07428	6.06978	5.99675	1440	1575	1519	1512	1559	1310	1436	1704
PGSC0003DMG400001928	Conserved gene of unknown function	29.8	protein.assembly and cofactor ligation	0.301581	0.613979	0.65397	0.663701	-0.566824	0.323567	0.866077	0.0485861	-2.29746	5.93416e-05	-2.71931	9.24061e-06	-0.962089	0.0532877	1.75698	1.74065	1.82387	1.55518	2.14214	-0.322784	3.89863	3.92519	4.40799	4.0728	3.60002	3.61221	1.99879	1.58052	2.14958	4.62259	4.52887	4.76325	2.24279	2.07196	2.40679	4.00846	3.18405	2.42167	125	126	128	107	161	29	479	541
PGSC0003DMG400001913	Transcription factor	27.3.26	RNA.regulation of transcription.MYB-related transcription factor family	0.617106	0.226878	0.242612	0.784589	-0.0523057	0.958686	0.205018	0.639112	-1.56115	0.000173205	-0.745073	0.0319397	-0.622415	0.0996455	4.04356	5.0442	5.11653	4.65592	4.3524	4.46753	5.97094	6.23153	6.68327	5.61132	5.74294	5.68291	6.12979	5.20021	5.47801	5.97431	6.56923	6.50057	5.35591	5.67419	5.37513	6.67018	5.88021	5.72122	612	1249	1259	922	747	817	2016	2678
PGSC0003DMG400001929	Serine/threonine-protein phosphatase	29.4	protein.postranslational modification	-0.29346	0.321217	-0.133635	0.770344	-0.731572	0.0241961	-1.3522	4.65939e-05	0.721776	0.000811261	0.643939	0.00188144	-0.240062	0.253596	5.95765	5.8613	5.71686	5.88095	5.9061	6.14967	4.88582	5.23933	5.24487	5.30809	5.33856	5.5997	6.53107	6.53356	6.43195	5.66623	5.85806	6.04075	6.25805	6.16099	6.28796	6.13416	6.41615	6.87663	2308	2201	1909	2156	2194	2623	950	1346
PGSC0003DMG400001930	MYC1	27.3.6	RNA.regulation of transcription.basic helix-loop-helix family (bHLH)	-1.08228	0.214425	0.299907	0.827083	-1.2879	0.181725	-0.876759	0.202765	0.669489	0.263159	-0.391553	0.424593	-0.319228	0.594877	0.656429	0.416876	0.713529	0.407546	0.377458	0.0977966	-0.0771685	-0.321503	0.206941	0.579023	2.07334	0.637887	1.20129	0.28515	0.943343	1.53663	0.63288	1.5138	0.624124	-0.350502	1.13452	0.698378	0.572305	1.13871	58	50	59	48	47	39	30	28
PGSC0003DMG400001932	6-phosphogluconate dehydrogenase, decarboxylating	7.1.3	OPP.oxidative PP.6-phosphogluconate dehydrogenase	-0.077665	0.917926	-0.00811347	0.997497	-0.949119	0.101882	-1.94942	0.000364057	3.3845	9.26603e-08	3.01606	2.69298e-07	0.673109	0.10038	9.1072	8.81681	8.5373	8.73955	8.84776	8.89743	5.72927	5.44192	5.1322	5.71941	5.21308	5.59537	9.35974	9.43238	9.41019	6.62144	6.75361	5.78003	7.90111	7.93188	8.34269	6.77907	7.06991	8.30471	20485	17077	13488	15641	16860	17621	1705	1549
PGSC0003DMG400001917	2-oxoglutarate decarboxylase/ hydro-lyase/ magnesium ion binding / thiamin pyrophosphate binding	#N/A	#N/A	-0.508	0.495643	0.16404	0.921487	-1.19272	0.101232	-0.251565	0.676695	-0.901039	0.0876695	-2.50421	0.000171329	-1.01223	0.0703075	1.83525	2.20456	2.61574	2.61728	2.22036	1.32446	3.18054	2.62255	3.60252	3.8095	3.02291	3.94746	1.4282	1.71884	2.2356	4.39934	4.18048	4.35392	2.65246	2.72842	1.70423	4.16157	3.54987	2.39154	132	174	222	224	170	92	291	219
PGSC0003DMG400001934	DNA methyltransferase	29.2.2.3.3	protein.synthesis.ribosome biogenesis.pre-rRNA processing and modifications.methylotransferases	-0.248119	0.776661	-1.0322	0.803946	-0.265303	0.805732	1.19598	0.0636383	-4.84856	0.00149947	-4.60864	0.00136379	-2.03312	0.0487025	-1.56575	-1.37921	-0.347463	-0.833203	-0.309019	0.912248	3.49107	3.44988	4.32357	3.85836	4.05601	4.05989	-2.24756	-0.0225856	0.397466	3.57288	4.00852	4.43833	0.133819	1.04748	0.373966	3.44389	3.40428	0.768519	12	14	28	20	29	69	361	389
PGSC0003DMG400001935	Inositol or phosphatidylinositol kinase	30.4	signalling.phosphinositides	0.324589	0.208604	0.0663162	0.888876	-0.0344416	0.941746	-0.0164429	0.950608	-0.516036	0.00506348	-0.300703	0.0819875	-0.182341	0.34323	4.94545	5.31786	5.16385	4.9222	5.19714	5.10927	5.51538	5.74028	5.71971	5.27922	5.48589	5.24441	5.18354	5.38703	5.60375	5.63601	5.5832	5.86042	5.37533	5.64326	5.45977	5.42763	5.8789	5.71818	1144	1510	1301	1109	1342	1275	1470	1905
PGSC0003DMG400001919	BHLH domain class transcription factor	27.3.6	RNA.regulation of transcription.basic helix-loop-helix family (bHLH)	0.132104	0.664045	-0.0359779	0.941717	-0.222566	0.477175	-0.545927	0.008907	0.168229	0.31527	0.597287	0.00101128	0.143949	0.410113	4.04592	4.25994	4.1068	4.28934	3.91894	4.31308	3.99465	4.01805	3.89026	3.88807	3.58125	4.00346	4.78288	4.74411	4.83987	4.12111	4.27227	4.17959	4.48627	4.68982	4.80222	4.32014	4.61978	4.60583	613	725	625	715	553	734	512	577
PGSC0003DMG400001936	Conserved gene of unknown function	35.1	not assigned.no ontology	-0.348446	0.378953	-0.69583	0.56952	-0.514828	0.224889	-0.37031	0.204854	-0.788148	0.00861248	-0.298045	0.22908	-0.154686	0.580691	2.26505	2.09291	1.80125	2.49673	2.61722	3.13465	2.72446	2.81887	2.99234	2.69476	3.47338	3.44122	3.00788	3.00118	3.16191	3.23589	3.44928	3.38126	2.78036	3.05466	3.33635	3.27237	3.27062	3.09452	178	161	126	206	224	324	212	251
PGSC0003DMG400001937	Ethanol tolerance protein GEKO1	35.2	not assigned.unknown	1.57664	0.432058	-0.179714	0.895921	-0.601626	0.730158	-1.95758	0.0251213	1.80172	0.0161374	3.08691	3.19085e-05	0.482399	0.360284	2.64005	3.37376	2.96014	2.78109	2.63637	4.09511	1.35919	1.49573	0.638223	0.139373	-1.60688	0.0462651	4.90421	5.1081	4.63353	2.80242	1.77878	0.787524	3.22777	3.70175	3.96158	2.44584	2.94424	4.06013	231	392	282	251	227	631	82	100
PGSC0003DMG400001920	Translin family protein	35.1	not assigned.no ontology	-0.0592433	0.910121	0.398272	0.572446	-0.213516	0.666399	0.0100185	0.979091	0.576809	0.0154948	0.502768	0.0310608	-0.200204	0.478008	3.45925	3.51041	3.41604	3.37456	3.11719	2.70254	2.95606	2.81887	2.88517	2.87177	2.66109	3.2472	3.39566	3.8935	3.52286	3.09392	2.9379	3.27304	2.73296	2.74077	2.55468	2.72526	3.21349	2.68031	408	431	387	379	317	240	249	251
PGSC0003DMG400001939	UDP-glucose:protein transglucosylase	10.5.5	cell wall.cell wall proteins.RGP	-0.120107	0.819458	0.221273	0.775907	-0.631818	0.173277	-1.56409	0.000366828	2.66725	1.0705e-07	2.41999	2.92799e-07	1.49964	0.000244576	9.80363	9.42912	9.33137	9.53573	9.50871	8.85472	7.29066	6.71949	6.55236	7.13503	6.91007	6.87833	9.82424	10.1069	9.78381	7.97717	7.05235	7.42316	9.95824	9.83573	9.95968	8.16812	8.20892	8.87615	33196	26106	23388	27161	26658	17107	5033	3756
PGSC0003DMG400001940	Peptidyl-prolyl cis-trans isomerase E	29.6	protein.folding	0.213529	0.491471	0.132115	0.75457	-0.423028	0.167088	-0.516201	0.0199095	0.416083	0.0252268	0.28767	0.104019	0.30063	0.115177	4.73113	4.64506	4.9922	4.87461	4.65899	4.43721	4.52562	4.54566	4.02704	4.31301	4.00056	4.14298	4.98077	5.13444	5.13423	4.87216	4.70564	4.81153	5.11722	5.21542	5.23597	4.76905	4.78716	5.11125	986	947	1155	1073	924	800	740	832
PGSC0003DMG400004427	Glycosyltransferase QUASIMODO1	26.2	misc.UDP glucosyl and glucoronyl transferases	-0.0298632	0.95538	-0.230758	0.602574	-0.093141	0.864467	-0.441568	0.0816114	1.01187	7.24593e-05	0.924971	0.000198051	0.627435	0.00540381	4.2102	4.1718	4.15667	4.27922	4.30133	4.64965	3.47501	3.20417	2.80441	3.2651	2.97337	3.31622	4.2635	4.22033	4.07775	3.49246	3.25927	3.02872	4.27294	4.23904	4.19849	3.34108	3.60486	3.88196	687	682	647	710	721	927	357	328
PGSC0003DMG400010906	Conserved gene of unknown function	35.2	not assigned.unknown	-0.59939	0.251847	-0.156349	0.847492	-0.0251338	0.98217	-0.375044	0.367157	0.474738	0.163538	0.774212	0.0278141	0.421574	0.223787	2.90667	3.23094	2.97032	3.20963	3.02817	3.34137	2.59675	2.51337	2.58022	2.55354	4.08961	2.98638	3.43102	3.21888	3.42861	2.17987	2.68717	2.88905	3.36234	3.60706	3.11366	2.638	3.02236	3.14956	278	355	284	338	298	374	194	203
PGSC0003DMG400029203	Gene of unknown function	35.2	not assigned.unknown	2.90854	0.157272	-1.46584	0.70896	1.11686	0.548919	-0.292375	0.778527	-3.70425	0.0140805	-1.27173	0.343334	0.141709	0.869144	-3.86583	-6.08323	-1.5342	-3.01094	-1.79584	-2.49723	-0.175102	0.665141	-1.26215	-2.35209	-6.08323	-1.71047	-3.64338	-1.2653	-2.87931	-0.841474	-1.35517	-1.79302	0.597908	0.0967131	-0.00568923	-0.678872	1.39936	-0.500486	2	0	12	4	10	6	28	56
PGSC0003DMG402029202	Vetispiradiene synthase	28.99	DNA.unspecified	-0.344915	0.196603	-0.167718	0.70709	-0.0795181	0.852504	0.148995	0.501545	-0.670592	0.00113404	-0.891972	0.0001045	-0.659042	0.00313412	4.44764	4.45493	4.53645	4.66838	4.85289	4.4209	4.81585	5.30939	5.32425	5.28593	5.82104	5.39059	4.29982	4.26618	4.44176	5.27145	5.29494	5.12058	4.36908	4.31744	4.33919	5.04583	5.11368	4.84279	810	830	842	930	1057	791	905	1413
PGSC0003DMG400022073	Gene of unknown function	35.2	not assigned.unknown	-0.484696	0.256002	0.0185313	0.987563	-0.383275	0.456653	-0.518831	0.110988	-0.458172	0.121512	-0.743266	0.0152306	-1.05522	0.00247947	3.78924	3.72439	3.94336	4.25258	3.78808	3.3605	4.52562	4.0055	4.31145	4.4186	5.2146	4.69147	3.74379	4.26869	3.7477	4.14346	4.89232	4.93611	3.8134	3.63712	3.76732	4.89268	4.84742	4.64467	513	500	558	697	505	379	740	572
PGSC0003DMG400023305	Gene of unknown function	35.2	not assigned.unknown	-0.235708	0.554405	-0.108311	0.869882	-0.167319	0.754122	-0.475983	0.0867376	-0.324667	0.189935	-0.205689	0.41036	-0.28872	0.260512	3.93348	4.06887	3.7736	4.13634	4.39425	3.57552	4.45781	4.16967	4.12451	4.18718	4.54204	4.73308	3.92521	4.57833	4.14104	4.21906	4.53278	4.49855	4.41485	4.43045	4.46916	4.48281	4.972	4.72389	567	635	496	643	769	440	706	641
PGSC0003DMG400021883	Reverse transcriptase	35.1	not assigned.no ontology	0.952394	0.167883	-0.26585	0.883394	1.10624	0.174213	0.628333	0.191262	-1.93406	0.001709	-1.05525	0.1299	-0.431366	0.436526	-1.00193	-0.0119375	0.194124	-0.410106	0.521733	-0.139601	1.4441	1.74548	1.77956	1.36766	1.54358	-0.548744	-0.583117	-0.233256	-0.688412	0.832325	0.0692027	0.787524	0.624124	0.713151	0.462248	0.770489	1.33958	0.965458	18	37	41	27	52	33	87	119
PGSC0003DMG400021884	Conserved gene of unknown function	35.1	not assigned.no ontology	-0.521839	0.441411	-0.719347	0.702449	0.984655	0.328535	-0.580534	0.232823	-2.04841	0.00533446	-0.210422	0.779388	-0.943067	0.0540759	-1.68556	0.0629107	-1.32064	0.494065	-0.410161	-0.84691	1.32377	0.639389	1.31893	1.75075	1.48418	1.51838	-0.325405	0.117406	-0.16304	0.266961	-0.953801	1.02443	0.927586	0.90103	0.31196	1.21148	2.20744	1.51918	11	39	14	51	27	20	80	55
PGSC0003DMG400021886	Conserved gene of unknown function	35.1	not assigned.no ontology	0.313711	0.524589	-0.134786	0.8859	0.217191	0.737969	-0.522871	0.101648	-0.962027	0.00514077	0.550414	0.0632052	-1.14965	0.0013118	1.8461	2.43336	2.02277	2.3575	2.61722	1.74127	2.58931	3.07565	3.54983	2.92435	2.91459	2.44703	3.49088	3.30438	3.39577	2.88432	2.40927	3.27304	2.35661	2.51481	2.44341	3.51208	3.74394	3.50307	133	204	147	187	224	123	193	300
PGSC0003DMG400021889	Conserved gene of unknown function	35.2	not assigned.unknown	0.480179	0.652315	0.666619	0.709732	0.876847	0.475904	-0.416759	0.496469	-0.707743	0.240531	0.0121667	0.9891	-0.26597	0.631859	0.294196	1.54566	-0.203244	0.283472	0.967069	-1.55858	0.935225	1.45202	1.39444	1.12968	-0.324374	1.26267	-0.325405	0.782505	0.722794	-0.21141	0.798033	0.538332	1.1056	1.75618	1.39593	1.14069	2.02971	1.86451	45	110	31	44	71	12	61	97
PGSC0003DMG400021890	6-phosphogluconolactonase	7.1.2	OPP.oxidative PP.6-phosphogluconolactonase	-0.148375	0.916494	-0.694398	0.713066	0.00383253	0.998258	0.749447	0.405833	-0.971038	0.211196	0.216126	0.763626	-0.248192	0.816354	0.841205	1.74065	0.261971	0.818567	1.00685	3.12125	1.85718	1.36041	2.66652	1.80161	2.42879	2.07122	3.16313	0.916329	2.30799	2.52447	1.68345	1.58136	0.67517	1.36735	0.769596	1.29535	1.7138	0.512654	66	126	43	64	73	321	116	91
PGSC0003DMG400021891	SP1L	33.99	development.unspecified	-0.316906	0.321996	-0.199209	0.697689	0.259173	0.528115	0.77778	0.00730297	-0.29903	0.160272	0.062531	0.795497	0.119627	0.672897	3.98099	3.80291	3.98159	3.90063	4.12503	4.33452	4.23524	4.40182	4.00613	4.36254	4.89548	4.39309	4.01241	4.09043	3.97033	4.01904	3.89151	3.97499	3.42706	3.70175	3.55956	3.78006	3.58247	2.9624	586	528	573	546	638	745	605	753
PGSC0003DMG400021887	Bacterial spot disease resistance protein 4	20.1.2.2	stress.biotic.receptors.TIR-NBS-LRR	-0.391038	0.439081	-0.0859383	0.900623	-0.0548825	0.955054	-0.783418	0.0329554	1.41825	8.30187e-05	1.01901	0.00226696	0.656723	0.0263492	4.46004	4.43921	4.54157	4.11602	4.48682	5.09335	2.86044	3.17309	3.14772	3.24227	3.60932	3.52743	4.18283	4.00287	4.21584	3.22545	2.94379	3.18891	4.38066	4.60956	4.51632	3.3252	3.87341	4.33607	817	821	845	634	820	1261	233	321
PGSC0003DMG400021894	Gene of unknown function	35.2	not assigned.unknown	0.026285	0.972276	-0.643068	0.572446	-0.895914	0.0380555	-0.121787	0.742415	-1.06543	0.0044538	-0.70291	0.0080334	-0.816072	0.0211778	0.325528	0.445133	0.0859672	0.702232	1.24169	0.848631	1.21198	1.65842	1.13303	1.41742	1.31268	1.24508	1.98696	1.03879	1.59139	2.23294	2.30332	2.20201	0.544	0.635869	0.792481	1.42016	1.45676	1.54678	46	51	38	59	86	66	74	112
PGSC0003DMG402017076	DNA topoisomerase 6 subunit B	35.2	not assigned.unknown	-0.835809	0.0263899	-0.181056	0.780547	0.552579	0.238402	0.151144	0.646138	-0.401608	0.124872	0.316657	0.271361	0.142071	0.634767	2.38143	3.05876	2.20617	2.61728	2.87539	2.70852	2.79081	2.92393	3.15859	3.49878	3.72502	4.12866	2.73126	2.83535	2.59511	2.27404	2.60035	2.31548	3.14871	2.88691	2.80027	2.82458	3.00322	2.577	193	315	167	224	268	241	222	270
PGSC0003DMG401017076	Type II DNA topoisomerase VI subunit B	17.3.3	hormone metabolism.brassinosteroid.induced-regulated-responsive-activated	-1.2587	0.0578083	-0.161791	0.867096	0.484748	0.680889	0.00809358	0.991662	0.659943	0.141286	0.618566	0.277331	0.365156	0.486185	1.5603	1.17583	0.937529	1.30693	1.27465	1.58086	-0.0305871	1.17568	0.47388	1.35068	2.29693	1.92421	0.690674	0.538644	0.849456	-1.02868	1.08057	0.1054	0.989397	0.856304	0.922657	0.514621	0.49221	0.671548	109	85	69	90	88	110	31	80
PGSC0003DMG401017077	UDP-glucosyltransferase	26.2	misc.UDP glucosyl and glucoronyl transferases	0.0978625	0.98844	0.40993	0.847492	-1.28543	0.757547	-0.824813	0.751276	3.27078	0.0459008	2.71582	0.0292222	2.10519	0.156188	0.554335	1.72921	1.36529	1.67113	1.62069	-0.84691	-6.08323	-0.372986	0.206941	0.519508	-6.08323	-1.85476	1.97503	2.64023	1.28564	-1.36481	-0.64014	-0.318371	0.67517	0.525933	1.4108	0.0952094	-1.96778	-1.77795	54	125	93	116	112	20	0	27
PGSC0003DMG400009712	Hydrolase, acting on ester bonds	11.9.3.5	lipid metabolism.lipid degradation.lysophospholipases.phosphoinositide phospholipase C	-0.169779	0.629156	-0.314091	0.574405	-0.101014	0.836496	-0.257733	0.29457	1.05342	5.42937e-05	1.1918	1.27462e-05	1.00803	0.000227283	6.6516	6.72262	6.65174	6.77171	6.75313	7.44377	5.77997	5.71815	5.36471	5.84215	5.70551	5.82512	7.15464	6.84015	6.74794	5.86592	5.75465	5.54748	6.81563	6.96707	6.87986	5.70798	5.72533	6.20544	3734	3999	3650	3998	3947	6433	1766	1876
PGSC0003DMG400026794	Conserved gene of unknown function	35.2	not assigned.unknown	0.205172	0.762769	-0.346711	0.62178	0.0150262	0.988611	-0.514091	0.196805	1.3316	0.000432323	1.56947	9.95773e-05	0.641433	0.060936	5.09612	5.04188	4.89672	4.83648	5.28773	5.95069	3.90463	3.6469	3.48221	3.54054	3.51355	3.37805	5.41747	5.0583	5.22699	3.89939	3.60233	3.49512	4.3298	5.22864	4.95076	3.7713	4.18924	4.62214	1270	1247	1081	1045	1429	2285	481	446
PGSC0003DMG400030143	Gene of unknown function	35.2	not assigned.unknown	-0.235465	0.709834	-0.0635155	0.971107	-1.61527	0.00289992	-1.17988	0.00480641	-1.25521	0.00960635	-1.92683	1.60155e-05	-0.681118	0.0322137	0.444463	0.416876	0.505346	0.90532	0.795983	-0.139601	1.34159	2.06855	1.67745	2.5461	1.91741	1.38016	1.20129	1.25634	1.70297	3.49246	3.21125	3.27304	2.38755	2.44855	1.79768	2.94373	3.00322	2.71722	50	50	51	68	63	33	81	149
PGSC0003DMG400030144	Kinase	30.2.19	signalling.receptor kinases.legume-lectin	2.43924	0.368115	0.412583	0.728717	-2.34093	0.171735	-2.73867	0.0227976	3.19192	0.00239101	0.851333	0.157948	0.489128	0.392563	1.13446	0.977295	1.48369	0.652938	1.27465	0.423041	-2.10477	-2.06387	-1.82182	-1.52787	-6.08323	-6.08323	1.52954	0.505045	1.50165	1.21653	0.193042	-0.381296	0.927586	1.00713	1.73999	-0.194031	1.27722	1.12046	81	74	101	57	88	49	7	8
PGSC0003DMG400030145	Gene of unknown function	35.2	not assigned.unknown	2.43507	0.288656	-1.19254	0.746639	-4.7922	0.00488869	-5.48988	0.000303996	-1.64953	0.27078	0.709753	0.0381687	0.250471	0.407857	-4.58484	-4.60279	-6.08323	-2.27903	-3.36995	-6.08323	-4.44679	-3.33776	-2.74849	-6.08323	-6.08323	-6.08323	2.11205	1.91068	1.96043	0.593488	1.43852	1.8098	1.91138	2.48574	2.30702	1.93085	1.9319	2.08764	1	1	0	7	3	0	1	3
PGSC0003DMG400024382	Gene of unknown function	35.2	not assigned.unknown	-0.203004	0.680217	-0.219415	0.834389	0.405011	0.491457	0.482139	0.18128	-1.24158	0.0018873	-1.07187	0.0157946	-0.673805	0.105786	-0.146967	0.0629107	0.158965	0.147716	0.217135	0.363595	1.4441	0.96378	1.43077	1.82638	1.06493	1.41204	-0.158446	-0.621308	0.104172	1.08415	0.542627	0.975043	-0.103667	0.406923	0.0332617	0.622471	0.996719	0.720848	33	39	40	40	42	47	87	69
PGSC0003DMG400013956	Conserved gene of unknown function	30.2.12	signalling.receptor kinases.leucine rich repeat XII	-1.96262	0.249368	-1.64194	0.572446	-1.97695	0.308885	-3.21118	0.0121841	0.270921	0.842648	1.32975	0.0779156	1.22361	0.0284924	-2.11955	-1.84267	-6.08323	-1.9396	-1.54517	-1.67843	-3.69974	-2.97754	-4.37292	-1.40746	-2.91775	-0.973899	-0.267579	-0.233256	-0.491258	-1.49685	-1.35517	-2.18369	0.884856	0.662092	0.837191	-0.885007	-0.290288	-0.107264	8	10	0	9	12	11	2	4
PGSC0003DMG400028020	Short chain alcohol dehydrogenase	26.22	misc.short chain dehydrogenase/reductase (SDR)	-0.2495	0.657141	-0.14017	0.910569	-0.22553	0.752824	0.376219	0.35714	-1.37824	0.00162157	-1.57344	0.00072734	-0.159935	0.711531	1.63723	1.77445	1.68248	2.1511	2.22879	1.1419	2.39824	3.18204	3.66865	3.32716	2.99481	3.59842	1.4106	2.02177	1.75569	3.29698	3.04588	3.57602	2.37217	2.75303	2.50012	3.08712	2.58746	2.42911	115	129	116	162	171	81	169	323
PGSC0003DMG400028021	Short chain alcohol dehydrogenase	26.22	misc.short chain dehydrogenase/reductase (SDR)	-0.068612	0.961791	-0.841131	0.806168	0.245958	0.874634	0.00310307	0.997022	-3.35056	0.00572097	-2.2597	0.0329334	-1.28865	0.117556	-3.86583	-2.14564	-1.32064	-3.01094	-2.48437	0.638992	1.35919	0.320872	1.06533	0.86859	1.26642	0.815261	-3.64338	-0.863111	-0.431104	1.51964	-0.164219	0.63689	-0.55455	0.207695	-0.836696	0.428089	1.21204	1.0058	2	8	14	4	6	57	82	44
PGSC0003DMG400015121	Serine-threonine protein kinase, plant-type	30.2.12	signalling.receptor kinases.leucine rich repeat XII	0.307188	0.852804	-0.691204	0.667614	-0.358778	0.837188	-1.40103	0.0598284	-0.0511374	0.951827	0.00781136	0.992247	0.980553	0.0277158	-0.379805	-0.458579	-0.158206	0.0367979	0.31545	0.712309	-0.453681	-0.481814	0.12063	0.663931	-3.42448	0.372192	0.775643	-0.0724399	-0.431104	0.384209	-0.164219	0.0105483	2.25961	2.00183	2.02726	0.722817	1.45676	1.15674	28	27	32	37	45	60	23	25
PGSC0003DMG400009632	Conserved gene of unknown function	35.2	not assigned.unknown	-0.513563	0.226878	-0.604435	0.57723	1.514	0.0320632	0.211764	0.57648	-1.42312	0.00096822	0.0151852	0.979417	-0.59478	0.110551	1.00498	1.10676	0.194124	0.884116	1.15583	2.09199	2.09633	2.24966	2.24497	2.77965	2.74783	2.61395	0.747873	0.505045	0.824998	0.657005	0.307087	1.1184	1.24727	1.42973	1.49692	1.50715	2.05781	2.39154	74	81	41	67	81	157	137	169
PGSC0003DMG400009633	N protein	35.2	not assigned.unknown	-0.120285	0.865431	-0.44526	0.572446	-0.0281706	0.978168	-0.590232	0.129262	1.77315	1.999e-05	2.18879	1.79966e-06	0.909738	0.00850831	5.38995	5.62238	5.31224	5.58661	5.73235	6.34194	3.49903	3.71936	3.78897	4.02545	3.05728	4.1712	6.06022	6.11755	5.47997	3.93826	3.5376	3.62086	4.93811	5.07365	5.49246	3.95272	4.2795	4.54383	1557	1865	1442	1758	1945	2997	363	469
PGSC0003DMG400009637	Sinapyl alcohol dehydrogenase 2	16.2.1.10	secondary metabolism.phenylpropanoids.lignin biosynthesis.CAD	-0.228563	0.810531	-0.349256	0.572044	-0.661752	0.426938	-0.425861	0.449162	3.6061	6.4555e-08	3.11423	4.01744e-08	0.505151	0.230273	4.2102	4.391	3.88538	4.43132	4.44219	4.66512	0.0145372	0.763781	0.893782	1.10964	0.101661	0.973195	4.39241	4.22292	4.38224	1.75556	1.14333	0.758629	1.16037	1.5041	1.79768	1.14069	0.720274	1.10197	687	794	536	789	795	937	32	60
PGSC0003DMG400009638	Sinapyl alcohol dehydrogenase 2	16.2.1.10	secondary metabolism.phenylpropanoids.lignin biosynthesis.CAD	0.296696	0.755069	1.02083	0.572446	-0.989465	0.26371	0.458891	0.469712	-0.625747	0.226924	-2.85313	5.98266e-05	-1.36183	0.0307811	5.52428	4.78291	5.48898	5.13011	4.78445	2.82329	5.60662	5.75159	6.3149	6.0608	5.21916	5.48916	4.41907	3.57518	4.07775	6.68329	7.1052	6.853	4.14071	4.15843	3.9128	6.37389	5.25791	4.6637	1709	1042	1630	1281	1008	261	1566	1920
PGSC0003DMG400009635	Gene of unknown function	35.2	not assigned.unknown	0.0758316	0.91268	-0.0754543	0.951962	0.709763	0.247827	0.392015	0.310499	-0.987698	0.00941137	0.0934101	0.828441	-0.380026	0.346322	1.16942	1.28929	1.13138	1.17347	1.54164	1.10607	2.0858	2.17097	2.30491	2.65382	1.33526	2.17706	1.4106	1.71884	1.57682	0.747326	1.92885	1.70767	1.04867	1.62901	1.56496	1.69181	1.69006	2.00049	83	92	79	82	106	79	136	160
PGSC0003DMG400023235	Sn-2 protein	20.1	stress.biotic	-0.426052	0.624278	0.221021	0.875323	0.0250298	0.986873	0.69356	0.242557	-3.33303	3.67755e-06	-2.52316	5.00226e-05	-1.06654	0.0511735	4.40977	4.83589	4.13873	3.49833	4.90908	4.31896	6.87919	8.06083	8.44542	8.53031	8.15164	7.98626	5.05063	5.12755	5.56089	7.62828	7.5864	8.09625	5.82715	6.01412	6.26717	8.13265	7.02673	6.14803	789	1081	639	413	1099	737	3784	9518
PGSC0003DMG400023234	Sn-1 protein	20.1	stress.biotic	0.324854	0.674227	-0.208043	0.90861	-1.21853	0.100011	-0.891413	0.0887327	-2.94297	3.55577e-05	-3.46586	2.66372e-06	-2.83271	4.47696e-05	1.81332	2.91464	3.52706	3.30047	3.18378	2.3889	4.92623	5.64886	6.50417	4.80718	5.52817	5.76929	3.21982	3.56706	3.54175	6.85816	7.43809	6.43759	3.83881	4.17446	3.24805	7.07204	6.23884	6.43605	130	285	418	360	332	193	977	1788
PGSC0003DMG400019068	Sn-1 protein	20.1	stress.biotic	-0.0781617	0.989976	-0.0151634	0.99905	-11.6922	3.46876e-05	-12.8509	7.29818e-06	-0.192939	0.934057	-1.52464	9.75844e-07	-0.978218	0.000168814	-6.08323	-6.08323	-6.08323	-6.08323	-6.08323	-6.08323	-6.08323	-6.08323	-6.08323	-6.08323	-6.08323	-6.08323	4.23877	3.99381	4.20404	5.85496	5.31326	5.84933	5.80297	6.05428	5.69961	6.76626	7.2738	6.45301	0	0	0	0	0	0	0	0
PGSC0003DMG400026853	Endochitinase 3	20.1.7.3	stress.biotic.PR-proteins.PR3/4/8/11 (chitinases and chitin binding proteins)	0.398695	0.979754	0.373697	0.862764	-2.63277	0.788427	-7.07244	0.124175	6.87342	0.0813832	4.23917	0.047362	-0.995888	0.299497	4.79967	3.57576	3.82498	3.88471	3.83026	3.3643	-1.92361	-0.868389	-6.08323	-6.08323	-2.00047	-1.45909	2.94201	3.37118	5.79926	0.717843	0.479161	-1.79302	2.80349	3.9212	3.09537	2.61207	4.17648	6.00734	1034	451	514	540	520	380	8	19
PGSC0003DMG400026854	Endochitinase 2	20.1.7.3	stress.biotic.PR-proteins.PR3/4/8/11 (chitinases and chitin binding proteins)	1.65041	0.368578	-0.238271	0.960862	-2.85232	0.157703	-4.06952	0.0114471	4.95898	0.000907439	2.62797	0.0635573	0.608443	0.727748	11.939	10.8511	11.1222	11.4263	11.5682	11.6337	7.67026	8.21275	3.16938	4.27077	5.63785	4.27019	11.341	11.327	12.8249	11.0281	9.66685	6.90708	10.8069	11.5056	10.7544	9.67097	9.84368	11.7269	145852	69953	80926	100707	111120	117421	6548	10575
PGSC0003DMG400026855	Endochitinase 4	20.1.7.3	stress.biotic.PR-proteins.PR3/4/8/11 (chitinases and chitin binding proteins)	2.36009	0.514592	0.131141	0.985683	-1.56839	0.635579	-2.36179	0.231805	5.31482	0.00623979	3.73665	0.0372319	0.8276	0.684235	10.8808	9.36383	10.111	10.0791	10.1894	9.69576	5.90581	7.33152	0.994289	2.12481	3.37325	2.01004	8.64609	9.52546	12.1862	10.0603	5.64776	3.40942	7.69434	8.63028	7.65374	6.54598	6.20154	8.74731	70041	24951	40150	39584	42730	30645	1927	5741
PGSC0003DMG400023198	Leucine-rich repeat-containing protein	30.2	signalling.receptor kinases	-0.358819	0.477515	-0.144061	0.898226	0.997282	0.0845532	0.831158	0.0388088	-1.64584	0.00017422	-0.956269	0.0268251	-0.470431	0.251239	3.1623	3.03571	3.31584	3.63154	3.3783	2.93471	4.59967	5.17469	4.65827	5.17097	5.11042	5.23775	2.97232	3.24964	2.39364	3.57288	3.33293	4.57512	3.90446	3.22265	3.41219	3.52256	4.62448	3.79544	332	310	361	453	380	282	779	1287
PGSC0003DMG400023200	DNA binding protein	27.3.67	RNA.regulation of transcription.putative transcription regulator	-0.0595316	0.898397	-0.00481835	0.996712	0.00404872	0.994203	0.0634255	0.841338	0.521249	0.0171931	0.477452	0.0329676	0.432138	0.0676927	3.594	3.65047	3.66188	3.83308	3.65044	3.43819	3.14547	3.22596	2.95542	2.88362	3.4477	3.22941	3.5199	3.90321	3.35364	3.39337	3.06762	2.86891	3.35062	3.56946	3.52922	2.89617	3.00322	3.25373	448	475	459	521	459	400	284	333
PGSC0003DMG400011951	Non-specific lipid-transfer protein	11.6	lipid metabolism.lipid transfer proteins etc	-1.0264	0.439548	-0.67529	0.904783	-1.16851	0.441032	-0.152758	0.905317	-3.7602	0.0299967	-5.44422	0.0143489	-4.23377	0.0462362	0.580544	0.578666	0.737561	0.283472	0.967069	2.65374	5.0533	4.94959	3.09777	3.34869	6.60953	6.33736	-1.08409	0.665721	0.722794	6.00667	5.3212	5.34977	-0.441479	1.04748	0.343296	4.71068	5.79584	3.10848	55	56	60	44	71	232	1067	1101
PGSC0003DMG400011953	Non-specific lipid-transfer protein 2	35.2	not assigned.unknown	-1.14788	0.375745	-0.102484	0.99267	-1.37615	0.342883	0.738453	0.534834	-3.95369	0.0481287	-4.49543	0.00874356	-3.91424	0.150059	0.0155434	-0.309503	0.122928	-0.0833635	-1.06105	1.26071	4.57917	4.27794	2.74795	3.90852	6.32637	4.97238	-0.0569911	0.916329	1.40595	4.20053	6.11452	5.47606	-3.83117	0.83341	0.746341	3.89743	4.63073	0.902752	37	30	39	34	17	88	768	691
PGSC0003DMG400011954	Non-specific lipid-transfer protein 1	11.6	lipid metabolism.lipid transfer proteins etc	-0.157623	0.93519	0.010336	0.99905	-1.91477	0.138675	-0.0934111	0.944259	-1.90517	0.111943	-6.30453	0.0145426	-2.7626	0.0986757	0.472725	0.358646	2.3534	-0.169418	1.10175	2.16345	4.24237	2.64213	1.93937	2.59016	3.48857	3.29927	-6.08323	0.435405	1.07363	3.68759	6.37424	4.49418	-0.677242	0.687847	0.837191	3.83714	2.68676	2.61661	51	48	185	32	78	165	608	222
PGSC0003DMG400011949	Non-specific lipid-transfer protein	11.6	lipid metabolism.lipid transfer proteins etc	1.35769	0.894105	0.0882953	0.99229	-3.15571	0.594028	-6.73372	0.0586022	11.2088	0.00135551	8.22897	0.000315106	5.35305	0.0145198	12.261	12.4087	12.5053	12.3272	12.3586	12.2243	1.55516	1.61943	0.248235	-0.558878	3.22994	-2.40174	12.4563	12.2362	13.0102	10.2727	3.14634	-0.381296	13.2272	13.4383	13.1434	7.3172	6.88886	9.53865	182323	205921	211088	188050	192200	176826	94	109
PGSC0003DMG400011950	Chloroplast ferredoxin I	1.1.5.2	PS.lightreaction.other electron carrier (ox/red).ferredoxin	-0.00625051	0.996305	1.36552	0.573016	-1.4927	0.298363	0.595469	0.560811	-0.93971	0.24869	-4.61715	0.000186605	-1.68641	0.0900521	5.16918	4.58284	5.90235	5.26644	4.2812	2.01681	5.62765	5.77469	7.06615	6.66102	5.59052	6.23525	2.43299	3.18746	3.45674	7.1218	7.75958	8.06727	4.71235	3.48384	3.4269	7.18107	5.59638	3.90614	1336	907	2171	1408	711	149	1589	1951
PGSC0003DMG400025692	Amino acid binding protein	13	amino acid metabolism	-1.98847	0.0140132	-0.328714	0.859716	0.0407753	0.981082	-1.43537	0.019673	-1.29458	0.0520292	-0.2786	0.657573	-0.964798	0.0613647	0.883924	2.8994	1.75491	1.32278	2.45414	2.7613	2.61151	3.95941	2.79748	5.25662	5.49845	4.67514	2.93587	2.70084	2.84057	3.35079	2.33951	3.66824	3.44188	3.8743	3.5394	4.04526	5.26997	4.42242	68	282	122	91	200	250	196	554
PGSC0003DMG400023222	Conserved gene of unknown function	35.1.41	not assigned.no ontology.hydroxyproline rich proteins	-1.90087	0.711642	3.64366	0.572446	-2.91691	0.582564	-0.704632	0.877517	4.16899	0.102059	-0.928151	0.66835	2.61232	0.308326	0.606285	-0.309503	0.829872	-1.33162	-4.5709	-3.85995	-1.76268	-3.81898	-6.08323	-6.08323	-0.0657869	0.637887	-6.08323	-0.480039	0.849456	-1.49685	1.10179	-2.42752	-1.03924	1.60217	-1.94298	-1.31161	-1.82412	-6.08323	56	30	64	14	1	2	9	2
PGSC0003DMG400023217	Gamma-gliadin	35.1.41	not assigned.no ontology.hydroxyproline rich proteins	-0.990124	0.582	3.01176	0.56952	-1.53506	0.41145	0.337888	0.853114	1.62726	0.109505	-0.552083	0.539389	1.19862	0.348346	3.09116	2.48871	3.06357	1.2747	-1.93965	0.269565	1.28746	0.942878	1.58377	1.31612	2.68766	2.78805	0.631114	2.33071	3.65361	2.06748	4.07711	2.13614	1.04867	3.65681	1.66756	1.88827	1.57812	-0.746303	316	212	303	88	9	44	78	68
PGSC0003DMG400023218	C2 domain-containing protein	27.3.11	RNA.regulation of transcription.C2H2 zinc finger family	0.108763	0.839316	-0.0464531	0.989543	-2.12749	9.97056e-06	-1.67921	5.46558e-05	-4.34512	4.56106e-06	-3.5827	8.39717e-09	-2.50153	3.40504e-07	-0.657591	-1.59241	0.194124	-0.169418	-0.214505	-1.55858	3.29926	3.58079	4.07946	3.58477	3.62774	3.41392	2.68808	1.74786	2.12975	5.45353	5.82972	6.03625	2.86524	3.15039	2.46493	5.3464	5.32109	5.30757	23	12	41	32	31	12	316	426
PGSC0003DMG400023220	Gamma-gliadin	35.1.41	not assigned.no ontology.hydroxyproline rich proteins	-1.97545	0.792155	2.99228	0.572446	-5.07222	0.429522	-1.62421	0.771165	5.57756	0.115443	-0.179015	0.887048	3.19815	0.214742	3.56476	3.21871	3.08714	1.35396	-1.14574	0.688281	1.11172	-2.24386	-6.08323	-6.08323	3.35679	2.40804	1.15974	2.5525	4.02772	2.27404	4.07174	1.93129	1.39161	4.24556	2.00784	1.77596	0.788931	-4.55864	439	352	308	93	16	59	69	7
PGSC0003DMG400018045	Hcr9-OR2B	20.1.2	stress.biotic.receptors	0.583868	0.901315	-0.7732	0.572446	-1.68086	0.62388	-4.08229	0.0250752	5.10874	0.00172925	2.87105	0.00763809	3.27784	5.4905e-06	2.91184	3.59165	3.78518	3.62516	4.22749	4.75027	-0.96455	-3.33776	-0.545746	-2.35209	-4.2124	-0.677027	2.96027	2.70084	2.9464	0.527045	-0.505654	0.0105483	5.79794	5.55854	5.68286	2.30726	1.21204	3.7156	279	456	500	451	685	994	16	3
PGSC0003DMG402018044	Plant synaptotagmin	30.2	signalling.receptor kinases	0.207573	0.884532	-0.630239	0.572446	-0.402975	0.777519	-0.637663	0.377787	1.45327	0.0113434	1.09013	0.0384887	1.32973	0.00769439	1.34786	1.42316	1.25307	1.67113	1.67107	2.57075	-0.22668	0.787423	-1.04707	0.178379	-0.730558	-0.488641	1.60887	1.19445	1.33843	0.225661	0.798033	-0.200201	2.08185	1.39888	2.07471	0.428089	0.436232	0.720848	94	101	86	116	116	219	27	61
PGSC0003DMG401018044	Conserved gene of unknown function	20.1.2	stress.biotic.receptors	-0.0233024	0.993564	-0.163621	0.908298	-0.653159	0.799148	-0.97163	0.457008	2.72956	0.00592082	2.12677	0.0147647	2.98836	0.000575859	0.751773	0.957814	0.261971	0.315505	0.726206	1.42965	-3.21002	-1.50887	-1.51501	-2.35209	-3.42448	-0.677027	1.05031	0.470645	0.612794	-0.675792	-2.83517	-0.664656	2.48375	1.44492	1.73999	-1.12559	-1.46311	-0.680812	62	73	43	45	60	99	3	12
PGSC0003DMG400006652	Hcr9-OR2A	20.1.2	stress.biotic.receptors	-1.02389	0.406851	-0.85676	0.572044	-0.192985	0.936091	-1.84437	0.0315304	1.49165	0.0434306	0.897427	0.245507	1.70388	0.0004258	0.0904124	1.32013	1.57987	1.15588	1.84575	2.54422	-1.25456	-0.0884979	-0.17442	0.663931	0.15342	0.664601	0.436086	0.28515	1.00995	-1.13226	0.307087	-0.144558	3.24898	2.75911	3.1362	1.49301	1.19528	1.35713	39	94	108	81	131	215	13	33
PGSC0003DMG401006653	Disease resistance protein	30.2	signalling.receptor kinases	-0.182502	0.868625	-0.337281	0.643	0.17278	0.911429	-0.969568	0.0867087	1.72601	0.000805901	1.42687	0.00861931	1.64584	0.000146213	2.39626	2.6308	2.5011	2.46851	2.66773	3.40172	0.592461	0.739746	1.04203	1.02657	1.33526	0.637887	2.20689	1.92346	1.98272	0.625596	0.690058	0.503923	3.82475	2.87575	3.48776	1.3591	1.79394	2.10631	195	234	205	202	232	390	48	59
PGSC0003DMG400006655	Cf-2.1	20.1.2	stress.biotic.receptors	0.53409	0.867653	-0.559673	0.613187	-0.406513	0.907121	-2.77655	0.0315811	3.19	0.00478677	2.36872	0.0208341	1.95496	0.000608668	1.81332	2.31586	3.09181	2.28655	3.00871	3.58856	-1.05489	-0.321503	-1.04707	0.253363	-6.08323	0.664601	1.96301	2.09134	1.91481	0.384209	-1.04417	-0.447091	4.15202	3.64042	4.03538	1.70413	1.89084	2.37624	130	188	309	178	294	444	15	28
PGSC0003DMG400002340	Elicitor-inducible cytochrome P450	26.1	misc.cytochrome P450	0.486039	0.371855	0.491143	0.602018	0.357668	0.59787	0.490825	0.221686	-0.606337	0.0794696	-0.863645	0.0335283	-0.470743	0.255524	3.27091	3.20638	4.0623	3.23916	3.18378	2.63501	3.95179	3.91985	4.50061	4.21089	3.33454	3.30777	2.34304	2.82857	3.48043	3.23589	3.98872	4.03947	3.03606	3.31644	3.11366	3.90011	3.49613	3.48178	358	349	606	345	332	229	497	539
PGSC0003DMG400002345	Cytochrome P450 hydroxylase	26.1	misc.cytochrome P450	0.110334	0.946029	-0.668989	0.773743	-0.491161	0.721824	0.589078	0.531084	-1.35109	0.126433	-1.96461	0.0387205	-1.86127	0.150986	0.656429	-0.747404	-0.822101	-1.33162	-0.125804	2.53077	0.958505	0.833574	1.39444	0.549573	1.03765	1.22727	-2.24756	-0.124079	0.988091	1.69632	1.45511	1.46097	-2.07832	-0.299003	-1.79919	0.698378	0.11823	0.567586	58	22	20	14	33	213	62	63
PGSC0003DMG402010885	Gene of unknown function	35.2	not assigned.unknown	0.0359388	0.958328	-0.542081	0.572044	-0.381447	0.441032	-0.365159	0.243691	-0.322314	0.270763	-0.109633	0.69577	-0.20477	0.480088	1.4222	1.15887	0.998467	1.47235	1.70774	2.02642	1.81954	1.15765	1.61568	1.20717	1.72557	1.56166	1.79678	1.88479	1.68949	1.90693	2.02086	1.75233	1.69347	1.80407	1.53813	1.92032	1.61641	2.11556	99	84	72	101	119	150	113	79
PGSC0003DMG400031444	Nucleotide binding	35.1	not assigned.no ontology	0.799784	0.393603	-0.128057	0.904927	-0.529819	0.548219	-0.667012	0.204918	0.809878	0.0686505	-0.547319	0.246739	0.811096	0.050545	2.96752	2.884	3.03961	3.13081	3.15309	2.98981	2.39824	2.44812	1.55115	2.60455	-0.931587	1.79718	1.95088	2.0336	2.40193	2.83024	2.81477	2.39273	3.79043	3.42762	3.67181	2.77869	2.45288	3.23689	290	279	298	320	325	293	169	194
PGSC0003DMG400031446	Hcr2-0A	20.1.2	stress.biotic.receptors	1.03252	0.833228	0.0174582	0.997758	-0.594845	0.915506	-3.99471	0.0449959	3.26274	0.0592154	-0.124162	0.957015	1.63139	0.0135637	-0.59759	0.328626	0.829872	0.702232	0.967069	-1.1593	-1.05489	-2.44955	-6.08323	-4.47603	-6.08323	-2.40174	-4.39934	-2.75143	-0.83661	0.266961	-1.91316	-6.08323	2.80921	2.41039	2.41419	1.08522	-0.11278	1.8086	24	47	64	59	71	16	15	6
PGSC0003DMG400031445	Charged multivesicular body protein 2a	27.3.71	RNA.regulation of transcription.SNF7	-0.109679	0.753984	-0.2715	0.57723	0.012857	0.98255	-0.306817	0.160526	0.0363343	0.859478	0.227253	0.235775	0.468812	0.0217813	4.64527	4.68263	4.43905	4.77446	4.66522	5.14281	4.44962	4.69375	4.50913	4.97027	4.66972	4.3526	4.73418	4.77263	4.79493	4.6325	4.49517	4.49418	5.24941	5.36659	5.37038	4.60124	4.88581	5.09265	929	972	787	1001	928	1305	702	922
PGSC0003DMG400031451	Hcr2-5D	20.1.2	stress.biotic.receptors	2.31358	0.309139	-0.437258	0.792635	0.507181	0.868058	-1.77413	0.124552	1.85159	0.0608695	0.185472	0.899218	1.97958	0.00418141	-1.16654	-0.174398	-0.822101	-0.90521	-0.00220959	0.0608451	-2.55404	-2.44955	-2.74849	-6.08323	-6.08323	-2.93155	-2.24756	-3.61482	-2.87931	-0.932044	-6.08323	-2.18369	1.36076	1.06724	1.11649	-0.812973	-1.36039	-0.195984	16	33	20	19	36	38	5	6
PGSC0003DMG400016010	Amino acid binding protein	13	amino acid metabolism	0.768834	0.131064	0.208855	0.833393	0.63006	0.269291	0.834083	0.038399	-2.80635	4.56389e-07	-2.36694	4.29527e-06	-1.24703	0.00244401	3.48722	4.37457	4.28655	3.71796	4.0861	3.7188	6.59716	6.86512	7.10354	6.55663	5.32734	6.37222	4.01241	3.39888	4.14598	6.23651	6.34338	6.09738	4.70315	4.96594	4.65702	5.95427	5.61147	6.49922	416	785	708	481	621	486	3112	4155
PGSC0003DMG400016011	Calmodulin	30.3	signalling.calcium	0.828497	0.309021	-0.109644	0.906406	0.251238	0.824839	-0.969893	0.0533811	1.52897	0.000869996	1.58119	0.00135665	0.997828	0.0120359	4.32511	4.06887	4.29467	3.7299	4.37917	4.90422	2.84178	2.34036	2.95542	1.96668	2.5688	1.24508	4.21361	3.75744	4.11101	2.23294	2.59288	2.51007	4.27294	5.10026	4.63344	3.1783	3.6112	4.22084	744	635	712	485	761	1106	230	180
PGSC0003DMG400016012	ATP binding protein	30.2.22	signalling.receptor kinases.proline extensin like	0.199991	0.834318	0.518309	0.661038	-0.615705	0.459574	0.398725	0.510268	0.00885679	0.986548	-1.28926	0.0133683	-0.141308	0.82407	3.82531	3.48	4.19405	3.9877	3.54293	2.41109	3.36607	3.70392	4.4261	3.82494	3.01594	3.92829	3.1366	2.93964	3.35364	4.04599	4.52887	4.73386	3.63474	3.29984	2.91421	4.43184	3.13214	2.71113	526	422	664	580	426	196	331	464
PGSC0003DMG400016009	S-adenosylmethionine decarboxylase proenzyme	22.1.2	polyamine metabolism.synthesis.SAM decarboxylase	0.0205553	0.966024	-0.436703	0.56952	-0.382761	0.252637	-0.000884474	0.997437	1.17526	1.32501e-05	1.08412	2.96486e-05	0.66778	0.0049555	8.05963	8.15781	8.17959	8.32934	8.50288	8.87548	6.87232	6.71217	7.28128	6.65757	7.08602	7.06286	8.32297	8.63274	8.31422	7.11792	7.48453	7.41855	7.41186	7.67569	7.79005	6.94861	6.93755	6.9878	9910	10815	10526	11770	13275	17355	3766	3737
PGSC0003DMG400029200	Sesquiterpene synthase 2	16.1.5	secondary metabolism.isoprenoids.terpenoids	-0.0781617	0.992643	-0.499419	0.587201	-1.04145	0.901297	0.169841	0.973205	9.81068	0.000357427	8.31447	0.00151912	9.07295	0.00170027	3.4698	3.77814	4.12741	3.80515	4.34272	4.71948	-6.08323	-6.08323	-6.08323	-6.08323	-6.08323	-6.08323	3.839	2.62467	3.52286	-3.10008	-6.08323	-6.08323	2.9864	1.87304	3.76154	-6.08323	-6.08323	-6.08323	411	519	634	511	742	973	0	0
PGSC0003DMG400029201	Sesquiterpene synthase 2	16.1.5	secondary metabolism.isoprenoids.terpenoids	-0.0781617	0.993346	0.278761	0.783038	-2.6141	0.725859	0.169841	0.977464	15.4467	1.56247e-05	12.1227	2.58284e-05	14.452	9.21574e-05	9.37907	9.28768	9.61062	9.20115	9.26561	8.9752	-6.08323	-6.08323	-6.08323	-6.08323	-6.08323	-6.08323	9.66359	7.95397	8.53197	1.75556	-6.08323	-6.08323	8.20482	7.68271	8.90176	-6.08323	-6.08323	-6.08323	24733	23668	28383	21539	22524	18597	0	0
PGSC0003DMG400009755	Hcr2-0A	20.1.2	stress.biotic.receptors	2.22746	0.537063	-0.226841	0.901833	-1.17355	0.719889	-3.1588	0.043492	3.08546	0.0221439	0.694742	0.585304	1.95969	0.00246783	0.0904124	1.03421	0.895425	0.702232	1.58171	0.423041	-1.61792	-3.33776	-2.212	-6.08323	-4.2124	-3.77771	-0.987568	-1.05024	0.329541	-0.000687118	-1.04417	-2.72111	2.78618	2.92531	2.41419	0.987741	-0.793752	2.10631	39	77	67	59	109	49	10	3
PGSC0003DMG400009758	Sdl1	35.2	not assigned.unknown	-0.179241	0.816432	-0.447477	0.669663	0.242928	0.807322	0.610073	0.24753	-0.555881	0.204324	-0.430569	0.396284	0.0177223	0.979092	0.945721	0.897742	-0.158206	1.17347	0.987095	0.891352	0.838158	1.0832	1.48359	1.46552	0.471517	1.74807	0.436086	0.634985	0.29434	1.1953	1.10179	0.318379	0.459164	0.713151	0.433417	0.722817	0.875669	-0.06487	71	70	32	82	72	68	57	75
PGSC0003DMG400035426	Conserved gene of unknown function	35.2	not assigned.unknown	0.880495	0.446406	-0.0931839	0.963358	0.41629	0.775663	-0.12519	0.881443	-0.271971	0.670185	-0.576636	0.465542	-0.0884838	0.901104	0.0155434	0.201877	-0.203244	-0.576501	-0.0834187	0.953152	0.18212	0.531526	0.0754578	-0.217688	-2.54348	0.525792	-0.583117	-0.548945	-1.00179	-0.932044	-0.0662741	0.571938	0.239349	0.0176793	0.674241	-0.194031	0.875669	0.512654	37	43	31	24	34	71	36	51
PGSC0003DMG400041103	Leucine-rich repeat resistance protein	35.2	not assigned.unknown	0.563551	0.353107	-0.250519	0.698286	-0.138833	0.868375	-0.380781	0.316824	0.419489	0.1828	0.528233	0.0936318	9.10765e-05	0.999746	1.25327	1.15887	0.829872	1.32278	1.30687	1.37048	1.11172	0.444983	0.438639	-0.167915	0.25168	0.236332	1.39277	1.5479	1.07363	0.625596	1.08057	0.668302	1.02918	0.856304	1.23818	0.987741	1.27722	0.859381	88	84	64	91	90	95	69	48
PGSC0003DMG400020894	Kinase	30.2.16	signalling.receptor kinases.Catharanthus roseus-like RLK1	-0.985048	0.0257351	0.147438	0.90614	-0.55373	0.260562	-1.21729	0.00136097	-1.16131	0.00384579	-1.6841	0.000197395	-0.648795	0.0171218	0.631575	1.05269	0.761198	0.436966	0.88406	0.688281	1.47672	2.19768	2.25514	3.35296	2.5005	2.95966	0.88167	0.603581	1.03149	2.40005	2.33055	2.87566	2.35661	2.70338	2.58121	3.14704	3.20094	3.23689	57	78	61	49	67	59	89	163
PGSC0003DMG400020895	UDP-glucose:glucosyltransferase	16.8.1.12	secondary metabolism.flavonoids.anthocyanins.anthocyanidin 3-O-glucosyltransferase	-0.29029	0.974896	-0.756462	0.62458	-1.09385	0.893024	-0.831241	0.857136	5.72276	0.0280731	5.26992	0.0152554	5.40076	0.0229614	1.34786	2.26921	1.34979	1.52809	1.7784	3.93587	-1.76268	-4.54617	-6.08323	-3.73466	-6.08323	-2.1955	3.03111	2.23148	1.67588	0.657005	-3.69079	-6.08323	1.92198	2.01206	2.56801	-3.83249	-3.87236	-1.92187	94	182	92	105	125	565	9	1
PGSC0003DMG400020896	Glucosyl/glucuronosyl transferases	16.8.1.12	secondary metabolism.flavonoids.anthocyanins.anthocyanidin 3-O-glucosyltransferase	2.86127	0.433076	-0.125294	0.934322	0.244919	0.968037	-3.13731	0.0839135	4.46734	0.00453289	4.86343	0.00379803	0.394823	0.681774	1.13446	1.67058	1.34979	0.436966	1.60781	2.48268	-3.69974	-2.06387	-3.61214	-6.08323	-6.08323	-6.08323	1.90132	1.15166	1.54722	-1.24386	-4.43927	-4.35177	-0.147347	0.687847	0.815009	-1.41447	0.285975	1.29338	81	120	92	49	111	206	2	8
PGSC0003DMG400020904	Gene of unknown function	35.2	not assigned.unknown	-0.622403	0.0652084	-0.151335	0.827097	-0.465154	0.215992	0.307238	0.270899	-0.995915	0.000640274	-0.879565	0.000985054	-0.469513	0.0953128	2.39626	2.73174	2.22329	2.48269	2.46132	2.86675	3.15558	3.56035	3.63012	4.07021	4.13215	4.01907	3.13124	2.86214	3.10209	4.18714	3.60233	3.96554	2.80921	2.62556	2.58121	3.30106	3.40063	2.71722	195	251	169	204	201	269	286	420
PGSC0003DMG400020898	Conserved gene of unknown function	30.2	signalling.receptor kinases	-0.696405	0.0757541	0.317085	0.734859	-0.116249	0.856796	-0.949672	0.00439272	-1.68744	4.04567e-05	-1.83751	2.47221e-05	-0.587387	0.030279	1.77978	2.4474	2.64144	1.51436	2.37275	2.02642	3.43822	4.08873	4.41026	4.81649	4.65183	4.54639	2.40659	2.22117	2.1397	3.67614	4.18048	4.41537	4.30368	4.41704	4.2938	4.86413	4.82988	5.08207	127	206	226	104	189	150	348	606
PGSC0003DMG400020899	Stress-induced receptor-like kinase	30.2	signalling.receptor kinases	-0.644818	0.0568949	-0.213658	0.69853	-0.215914	0.627315	-1.66435	2.62155e-05	-0.527483	0.0240333	-1.11581	0.000108589	-0.198865	0.428967	4.52052	4.66172	4.52268	4.42949	4.80716	5.10927	4.96123	5.17469	5.15137	6.00697	5.40812	5.79898	4.35838	4.07905	4.15091	5.20261	5.08049	5.65625	6.58775	6.5068	6.59017	6.51483	6.67915	7.0869	852	958	834	788	1024	1275	1001	1287
PGSC0003DMG400033937	Gene of unknown function	35.2	not assigned.unknown	-0.551775	0.267577	-0.601132	0.572044	-0.0628197	0.950133	-0.340243	0.388039	-0.137745	0.702552	0.344831	0.303432	-0.40606	0.257703	1.76842	2.01021	1.51183	2.26211	2.70448	2.13707	1.4441	2.49195	1.70737	2.37197	2.62488	2.40011	2.26682	2.36857	2.29914	2.14706	1.8049	1.95696	1.96364	1.57482	1.96818	2.20688	2.7627	1.75044	126	152	103	175	238	162	87	200
PGSC0003DMG400021051	Hcr9-9D	20.1.2	stress.biotic.receptors	-0.560505	0.116983	-0.416799	0.572446	-0.506075	0.202987	-0.161715	0.591317	-0.841552	0.00235005	-1.66669	4.51819e-06	-0.613485	0.0252579	3.74358	4.05519	4.00405	4.27516	4.38673	4.39144	4.60706	4.94434	4.77059	4.95069	5.78457	5.29551	3.43972	3.67675	3.72475	5.05716	5.1407	5.65036	4.47731	4.25635	4.23862	5.04461	5.2055	4.56085	497	629	582	708	765	775	783	1097
PGSC0003DMG401021049	Hcr9-OR2C	20.1.2	stress.biotic.receptors	-0.857615	0.136257	-0.32365	0.780789	-0.233707	0.805209	-0.496839	0.274425	-0.610836	0.185757	-1.65923	0.00597609	0.775549	0.0236267	-0.190625	0.297967	0.533072	0.0747261	0.67774	0.848631	0.863044	0.810683	0.785746	1.8865	1.3794	1.69722	-0.325405	-0.953642	-0.554029	1.23746	0.745055	1.20663	2.43275	1.60217	2.23366	1.40514	0.875669	1.68983	32	46	52	38	58	66	58	62
PGSC0003DMG402021049	Hcr9-OR2A	20.1.2	stress.biotic.receptors	-0.814232	0.282002	-0.228757	0.812897	-0.34779	0.766554	-1.58391	0.00729176	0.861807	0.0747905	0.277159	0.577365	1.24734	0.00080117	1.5603	1.90225	2.61574	1.94129	2.06886	2.73808	0.435403	1.7575	1.21862	1.64333	2.39694	1.96777	1.72737	1.46295	2.12975	1.98326	1.42174	1.1184	4.32181	3.69858	3.9489	2.83022	2.48082	2.92607	109	141	222	140	153	246	43	120
PGSC0003DMG400029128	Kinase	30.2.16	signalling.receptor kinases.Catharanthus roseus-like RLK1	-0.795094	0.0264315	-0.0964488	0.906904	-0.30924	0.458725	-1.10459	0.000844548	-1.62034	7.13174e-06	-1.9438	1.06106e-06	-0.612148	0.0154512	2.96752	3.3478	3.35521	3.06167	3.42309	3.47377	4.42893	5.06169	5.03821	5.84215	5.33856	5.72556	3.53217	3.06598	3.03437	4.88382	5.02045	5.55696	5.32328	5.21984	5.46423	5.90038	5.90298	6.04109	290	385	371	305	392	410	692	1190
PGSC0003DMG400029132	UDP-glucose:glucosyltransferase	16.8.1.12	secondary metabolism.flavonoids.anthocyanins.anthocyanidin 3-O-glucosyltransferase	0.248114	0.492589	-0.024095	0.974974	0.0143788	0.983054	0.274843	0.295995	-0.40468	0.0703481	-0.547918	0.0209671	-0.400248	0.115142	4.45119	4.42154	4.63729	4.67456	4.46735	4.43901	5.03151	4.80651	4.88628	4.83339	4.38582	4.72992	3.99774	4.32031	4.70396	4.78954	4.87393	5.01612	4.26879	4.13288	4.2938	4.9299	4.84474	4.12108	812	811	903	934	809	801	1051	997
PGSC0003DMG400029129	Stress-induced receptor-like kinase	35.2	not assigned.unknown	-1.00377	0.0166352	-0.300659	0.702449	-0.0494401	0.950996	-1.24344	0.000806848	-1.03334	0.00233901	-1.07847	0.00230414	-0.139361	0.592005	1.68633	2.8153	2.45835	2.23724	2.69233	2.93471	2.94445	3.59426	3.51641	4.44483	4.36126	4.27019	2.28626	2.28195	2.40193	3.36987	3.12057	3.73651	4.40921	4.24339	4.71955	4.5679	4.5848	4.64147	119	266	199	172	236	282	247	430
PGSC0003DMG400008796	Basic 30 kDa endochitinase	20.1.7.3	stress.biotic.PR-proteins.PR3/4/8/11 (chitinases and chitin binding proteins)	-0.146619	0.891996	0.517614	0.686695	0.150535	0.913255	-0.937188	0.132374	-0.100822	0.859869	-1.75664	0.00478876	0.032629	0.964731	5.77396	5.55915	6.27705	5.57674	5.80396	4.67737	5.9303	6.25556	5.72612	6.31877	5.92055	6.11207	4.55147	2.72293	4.86558	6.62442	4.8459	5.99503	6.9317	6.73894	7.15257	6.84978	6.29253	7.5794	2032	1785	2815	1746	2044	945	1960	2723
PGSC0003DMG400008797	Endochitinase	20.1.7.3	stress.biotic.PR-proteins.PR3/4/8/11 (chitinases and chitin binding proteins)	-0.0781617	0.992862	5.15615	0.532866	-0.10567	0.990666	-0.765944	0.880447	8.78304	0.00155487	9.05085	0.00119869	2.70371	0.425601	2.64005	3.53032	2.09895	-6.08323	-1.66506	0.663847	-6.08323	-6.08323	-6.08323	-6.08323	-6.08323	-6.08323	4.15667	2.95216	2.33422	-6.08323	-6.08323	-6.08323	-0.959208	-2.04235	-4.5732	-6.08323	-6.08323	-3.35397	231	437	155	0	11	58	0	0
PGSC0003DMG400043383	Conserved gene of unknown function	35.2	not assigned.unknown	1.14777	0.654753	-0.377376	0.845505	-1.41599	0.43705	-1.32358	0.26042	1.06099	0.29653	1.17787	0.0707754	0.344627	0.674277	0.925415	0.201877	0.533072	1.08332	0.43691	1.26071	0.706852	0.288102	-2.74849	-0.841436	-6.08323	0.815261	2.07899	2.71561	1.50165	1.55342	0.412773	0.787524	0.700031	1.30214	1.46878	0.861352	0.436232	1.15674	70	43	52	77	49	88	52	43
PGSC0003DMG400017997	Cytochrome P450	26.1	misc.cytochrome P450	0.109009	0.848448	0.47583	0.572446	0.303908	0.587992	0.814892	0.0207348	-0.580139	0.0473588	-0.848527	0.00487199	-0.16075	0.631264	6.90303	7.15214	7.54503	7.05602	6.82895	6.2885	7.55639	7.66976	8.11031	7.80691	7.49747	7.7171	6.45313	6.55064	6.88217	7.18343	7.40672	7.83874	6.69057	6.88699	6.83716	7.47952	6.65865	6.75765	4445	5386	6780	4869	4160	2888	6051	7258
PGSC0003DMG400017998	F-box family protein	29.5.11.4.3.2	protein.degradation.ubiquitin.E3.SCF.FBOX	-0.112877	0.906531	0.450726	0.676833	0.300587	0.785557	-0.885355	0.0706463	0.194613	0.671417	0.759048	0.10859	-0.054157	0.907005	1.98992	2.62463	2.1446	1.74356	1.59482	2.07356	1.50861	2.35626	2.30491	2.05317	3.09748	1.56166	2.72416	3.128	1.75569	1.27843	1.68345	2.32536	2.95576	2.83599	2.88257	2.73731	3.11886	2.97769	147	233	160	122	110	155	91	182
PGSC0003DMG400018000	Gene of unknown function	35.2	not assigned.unknown	-0.236536	0.524589	-0.694839	0.56952	-0.127861	0.809563	0.0570579	0.862561	-1.27073	0.00010377	-0.588153	0.0206925	-0.328767	0.212616	2.23236	2.47507	1.6948	2.74038	2.8646	2.89327	3.20508	3.52563	3.49084	3.37831	3.78368	3.78955	3.20458	2.8819	2.76544	3.47495	3.5646	3.56771	2.59397	3.42762	3.05336	3.34108	3.49954	3.21124	174	210	117	244	266	274	296	410
PGSC0003DMG400017999	Cytochrome P450 hydroxylase	26.1	misc.cytochrome P450	1.15541	0.530613	-0.0991873	0.978769	-0.517703	0.775131	1.10937	0.38632	-0.740745	0.456384	-2.17501	0.0751637	-1.28093	0.456859	0.751773	0.0989272	-0.822101	-1.43442	-0.981054	2.73808	1.15267	0.220239	0.969811	-0.558878	-1.16523	0.339408	-2.78286	-1.82492	1.70297	1.01311	1.35259	1.44292	-1.91842	0.0967131	-3.0141	0.237701	-0.605725	-0.680812	62	40	20	13	18	246	71	41
PGSC0003DMG400009846	ELF4	30.11	signalling.light	1.09908	0.302303	-0.130543	0.954573	0.389513	0.762695	1.11433	0.140615	-1.12569	0.0821335	-0.577539	0.418524	1.36165	0.0518287	-0.0634245	1.46516	1.18479	-0.0833635	1.6461	1.41508	1.85718	1.74548	2.40872	0.425363	0.15342	1.86785	0.504068	1.21537	1.32105	1.33778	2.27557	1.1184	1.53668	3.0043	2.1826	0.367375	0.519405	1.75044	35	104	82	34	114	98	116	119
PGSC0003DMG400031553	Ribosomal RNA methyltransferase	29.2.2.3.3	protein.synthesis.ribosome biogenesis.pre-rRNA processing and modifications.methylotransferases	2.18723	0.160552	0.0563195	0.973897	0.427383	0.779861	0.0136114	0.988847	0.382585	0.507484	0.227062	0.76869	-0.0826903	0.914628	1.30134	1.40888	0.895425	0.946816	1.19079	1.30878	1.28746	0.984382	0.12063	0.216358	-6.08323	0.582928	0.88167	0.362233	0.612794	0.225661	0.511243	0.432543	0.544	0.944411	0.698677	0.946829	0.377993	1.12046	91	100	67	70	83	91	78	70
PGSC0003DMG400026871	Cytochrome P450	26.1	misc.cytochrome P450	0.15355	0.815344	0.215204	0.731732	0.14359	0.860582	0.651059	0.115738	4.04599	2.00036e-09	4.62195	6.72111e-10	4.07678	1.36895e-08	7.48674	7.61255	7.31733	7.2284	7.16958	7.37229	3.18054	3.21292	3.91932	3.39497	3.06406	3.32462	8.29311	7.75127	7.6663	3.22545	3.04588	3.58838	6.49668	6.68441	7.37545	3.16944	2.34301	2.8226	6662	7411	5790	5487	5268	6122	291	330
PGSC0003DMG400026872	Splicing factor 3B subunit	29.4	protein.postranslational modification	-0.353795	0.286965	-0.0374975	0.955636	0.0997496	0.855627	-0.12737	0.650608	0.0401236	0.866268	0.541101	0.0177863	0.276329	0.22732	3.07743	3.36639	3.20817	3.54299	3.14865	3.07567	3.09384	3.35813	3.06347	3.47155	3.77957	3.38208	3.69008	3.44833	3.71147	3.50546	2.77568	2.9669	3.54839	3.62717	3.56953	3.297	3.13654	3.48535	313	390	335	426	324	311	274	365
PGSC0003DMG400015083	Serine-threonine protein kinase, plant-type	30.2.12	signalling.receptor kinases.leucine rich repeat XII	-0.725137	0.154177	0.3022	0.780883	0.135984	0.884771	0.509808	0.267003	-0.567588	0.144895	-1.30013	0.0165627	0.795692	0.0534991	1.15204	1.17583	1.31826	1.0069	0.926161	0.804606	1.17271	1.95831	2.22443	2.16421	2.48037	2.85916	0.400856	-0.351377	0.920438	1.51964	1.40476	2.03132	2.44751	2.04232	1.71624	1.56237	0.766407	1.50518	82	85	90	73	69	64	72	138
PGSC0003DMG400015081	Serine-threonine protein kinase, plant-type	30.2.12	signalling.receptor kinases.leucine rich repeat XII	-0.198638	0.806242	-0.38687	0.77728	0.14295	0.902375	0.423369	0.450355	-1.06888	0.0420884	-1.02824	0.0737532	0.553424	0.260156	-0.235645	-0.812818	-0.114532	0.0747261	0.283417	-0.37246	0.10076	0.92167	0.994289	0.960971	1.31268	0.4663	-0.897098	-0.291108	-0.317835	0.625596	0.343183	0.63689	1.50881	0.738018	0.17933	0.0183131	0.25395	0.484383	31	21	33	38	44	28	34	67
PGSC0003DMG402009791	Cytochrome P450 hydroxylase	26.1	misc.cytochrome P450	0.296141	0.870141	-0.357464	0.904065	-0.18509	0.933778	1.0706	0.375429	-0.985304	0.314946	-1.49963	0.180285	-1.02204	0.524325	1.04317	0.0989272	-0.565351	-0.76462	-0.905264	3.30628	1.47672	0.665141	1.48359	1.00503	0.203387	1.26267	-1.08409	-0.777927	1.33843	1.60264	1.5964	0.870891	-2.70346	0.713151	-0.702652	0.596255	-0.3383	0.0932499	76	40	24	21	19	365	89	56
PGSC0003DMG400024407	Nucleotide binding protein	35.1	not assigned.no ontology	0.666695	0.317929	-0.0128167	0.992957	0.0880204	0.931736	0.0423666	0.938844	0.128518	0.728175	0.224447	0.560761	0.729272	0.0465973	2.35889	1.81832	2.12651	2.30262	2.07823	1.95773	2.25517	2.18883	1.41272	1.69804	-0.0657869	1.91311	2.17596	2.14686	2.00466	2.06748	1.72508	1.86506	2.85973	2.6585	2.45779	1.61554	1.98163	2.18747	190	133	158	180	154	143	153	162
PGSC0003DMG400024404	Hcr2-2A	20.1.2	stress.biotic.receptors	0.864862	0.750325	-0.493355	0.781116	-0.829839	0.756529	-2.2223	0.0756653	1.947	0.0724997	-0.0312955	0.980451	2.83548	0.000118105	-1.16654	-0.88134	0.0859672	-0.636522	0.147661	-0.0160245	-4.44679	-2.68952	-0.618113	-2.88373	-6.08323	-2.1955	-1.85801	-2.75143	-0.916839	-1.98591	-1.75217	-1.63131	2.75092	2.22052	2.36923	-0.678872	-1.17459	0.720848	16	20	38	23	40	36	1	5
PGSC0003DMG400022094	Major latex	20.1	stress.biotic	-0.176774	0.755659	0.212927	0.847492	0.108619	0.890218	-0.309658	0.40355	-1.81303	6.7477e-05	-2.12093	3.81478e-05	-1.4874	0.00049615	2.82681	3.39564	2.80957	3.30446	3.43407	1.66944	4.87668	4.62489	4.98577	4.81184	5.19157	5.01842	2.46745	2.0336	3.24261	4.54076	4.61258	5.00232	3.49256	3.96398	3.49475	5.14411	5.04633	5.21705	263	398	254	361	395	117	944	879
PGSC0003DMG400020032	Conserved gene of unknown function	17.5.2	hormone metabolism.ethylene.signal transduction	0.286753	0.7816	1.02879	0.682889	-0.103074	0.947886	1.04642	0.115289	-3.34653	0.000152814	-4.01379	0.000120794	-1.98266	0.0153045	2.05679	2.8153	2.5081	1.02639	2.13318	1.1419	4.57164	6.2444	6.60844	5.81765	5.19929	5.53331	1.13851	2.66326	1.90317	5.19193	5.56038	6.98125	2.87072	2.84174	2.62649	5.3804	5.07411	3.82674	154	266	206	74	160	81	764	2702
PGSC0003DMG400002412	Gene of unknown function	35.2	not assigned.unknown	-1.41778	0.125943	0.226636	0.886927	-1.33204	0.202676	0.184402	0.862119	0.618098	0.345193	-1.3506	0.037371	0.618932	0.425443	0.797182	0.856258	0.873904	0.407546	0.726206	0.712309	-0.393496	0.352915	0.728534	1.0687	2.86112	1.28005	-0.00881959	-0.291108	0.849456	1.61868	1.03716	2.05528	1.04867	0.375571	0.545438	1.00777	-0.665719	-0.195984	64	68	66	48	60	60	24	45
PGSC0003DMG400002414	Sn-2 protein	20.1	stress.biotic	-0.515999	0.590196	1.24728	0.867906	-0.436689	0.725859	-0.657406	0.327301	-4.7668	0.00882139	-8.35579	0.0191639	-2.7223	0.00394706	-1.68556	-0.812818	-1.5342	-2.72373	-1.14574	-3.85995	2.88494	3.52563	3.86726	3.75893	5.32452	2.93792	-6.08323	-4.37519	-3.24308	3.62544	4.03359	3.90749	1.52282	1.3832	1.1699	4.26088	5.00484	2.95726	11	21	12	5	16	2	237	410
PGSC0003DMG400024429	NBS-coding resistance gene analog	20.1.2.1	stress.biotic.receptors.CC-NBS-LRR	-0.222955	0.615843	0.141899	0.846624	-0.180676	0.75759	0.662791	0.0587071	-0.23348	0.393018	-1.63469	0.000233487	-0.378572	0.331286	1.59928	1.33531	1.95264	1.69568	1.63345	1.1241	1.74116	2.01949	1.79358	2.15446	2.18946	1.92421	-0.211981	0.864279	0.55448	2.03199	2.10736	1.96962	0.863007	0.437609	1.13452	1.40514	1.27722	0.902752	112	95	140	118	113	80	107	144
PGSC0003DMG400024430	Disease resistance protein BS2	20.1.2.1	stress.biotic.receptors.CC-NBS-LRR	-0.0718456	0.909787	-0.118406	0.872481	0.0339063	0.970406	0.587165	0.120883	-0.0287833	0.929117	-0.294031	0.37527	0.668325	0.0562555	1.47904	1.4925	1.41084	1.33845	1.75523	1.64468	1.00397	1.76942	1.67745	1.6572	1.14382	1.77283	1.22162	1.06208	1.19311	1.39479	1.47151	1.4964	1.52282	1.53281	1.65513	1.47873	0.572305	0.671548	103	106	96	92	123	115	64	121
PGSC0003DMG400029214	BURP domain-containing protein	20.2.3	stress.abiotic.drought/salt	1.25775	0.405113	1.79976	0.56952	0.230094	0.90911	-1.60682	0.0351485	0.773826	0.246158	0.959099	0.186957	-1.24054	0.0557408	2.94752	3.51374	2.522	1.7078	1.20795	0.688281	2.0858	2.68052	1.84831	1.44966	0.892899	0.554643	3.08759	2.27199	3.46468	0.963726	2.18897	2.8208	2.36441	2.68432	2.72495	2.55196	3.94787	4.99207	286	432	208	119	84	59	136	228
PGSC0003DMG400009837	Gene of unknown function	35.2	not assigned.unknown	-0.484942	0.0812834	-0.427986	0.56952	-0.362104	0.239386	-0.381399	0.0773453	-0.452525	0.0174272	-0.133605	0.473761	-0.257951	0.205214	5.44091	5.39231	5.16938	5.77551	5.76389	5.74769	5.70969	5.94859	5.70125	5.96506	6.56961	6.2802	5.94342	5.98293	6.11954	6.16116	6.14423	6.14142	5.97134	5.70683	6.05289	6.34319	6.34335	5.81855	1613	1590	1306	2004	1988	1985	1682	2201
PGSC0003DMG400033160	TMV resistance protein N	35.2	not assigned.unknown	-0.00301707	0.997516	-0.35187	0.704965	0.31663	0.834452	-0.365518	0.595408	1.06923	0.0365077	0.340742	0.613739	0.348911	0.521346	2.63381	2.07493	2.32988	2.05	2.74621	3.2904	1.11172	1.06397	1.70737	1.76363	-0.324374	1.96777	1.30021	1.21537	1.37259	-0.102205	1.43852	1.4964	2.10065	1.83897	2.02726	1.65418	1.51196	1.76226	230	159	182	151	245	361	69	74
PGSC0003DMG400033164	TMV resistance protein N	35.2	not assigned.unknown	0.200121	0.817146	-0.207565	0.901833	0.895936	0.330414	0.738501	0.194789	-1.23096	0.0242799	-0.168217	0.802046	-0.0584075	0.934733	-0.854199	-0.88134	0.194124	-1.06099	-0.576556	0.688281	0.706852	0.531526	0.919573	0.86859	0.952553	-0.172697	-1.08409	-0.291108	0.258259	-0.21141	-0.215804	-0.144558	-0.0612707	-0.201214	-0.00568923	0.0952094	-0.155152	-0.0236859	20	20	41	17	24	59	52	51
PGSC0003DMG400032281	NBS-LRR resistance protein	20.1.2.1	stress.biotic.receptors.CC-NBS-LRR	0.319531	0.495612	0.0289375	0.980615	0.172197	0.786995	0.363855	0.275867	-0.895316	0.00595703	-1.4726	0.00102234	-0.603812	0.0895938	0.797182	2.01021	1.84615	1.67113	1.52804	1.37048	2.52839	2.22391	2.6122	2.5683	1.79239	1.957	0.661202	0.810281	0.920438	2.15808	2.5	2.14733	1.4514	1.51852	1.46878	2.27457	2.06705	1.90773	64	152	130	116	105	95	185	166
PGSC0003DMG400011988	Gene of unknown function	35.2	not assigned.unknown	0.209878	0.711985	0.113616	0.870924	9.20167	0.0023172	9.47718	0.000364057	0.736771	0.0138613	-0.0467412	0.986604	0.0233183	0.995258	4.20178	3.86174	4.009	4.07684	4.39049	3.26626	3.77295	3.22596	2.84536	2.86581	3.56223	2.88211	-6.08323	-6.08323	-6.08323	-6.08323	-6.08323	-6.08323	-6.08323	-6.08323	-6.08323	-6.08323	-6.08323	-6.08323	683	550	584	617	767	355	439	333
PGSC0003DMG400008805	DNA binding protein	27.3.6	RNA.regulation of transcription.basic helix-loop-helix family (bHLH)	-0.167089	0.855915	0.524037	0.854811	0.0554987	0.968704	1.51765	0.0342235	-2.50105	0.00292567	-2.29936	0.00673852	-1.29579	0.210617	0.0534635	-0.05087	0.505346	0.283472	0.465742	-1.80914	1.88175	2.92393	3.19601	2.93578	2.54961	2.95966	0.0377953	0.810281	0.104172	1.8672	2.97288	2.9669	-0.238886	-0.201214	-0.00568923	1.97221	1.89084	-0.445061	38	36	51	44	50	10	118	270
PGSC0003DMG400001283	O-methyltransferase 3	35.2	not assigned.unknown	2.34453	0.226878	0.375356	0.747557	-0.80329	0.588372	1.00597	0.387515	1.62355	0.0200037	0.325105	0.624501	3.25783	0.0010652	0.883924	1.64645	1.46941	1.41437	1.04556	0.423041	-0.22668	-0.53947	-0.0692215	-1.65925	-6.08323	-1.05875	1.51314	-0.0724399	1.03149	1.25809	0.152932	0.150586	2.01408	1.60217	2.25853	-0.556182	-0.862298	-2.46707	68	118	100	97	75	49	27	24
PGSC0003DMG400015130	Defensin P322	35.2	not assigned.unknown	-0.0781715	0.943203	0.785403	0.572446	-0.587518	0.505146	-0.282883	0.645305	2.25642	8.41245e-05	0.789907	0.080061	0.309276	0.561988	6.68558	6.63602	6.42404	6.47956	5.98602	4.92364	4.20393	3.86258	4.9518	4.72888	4.89738	3.65281	5.43825	5.32098	6.34431	5.06889	4.75336	4.91989	4.65787	5.06876	5.02631	5.1144	4.10198	4.61401	3823	3766	3117	3265	2319	1121	592	518
PGSC0003DMG400014094	2,4-dienoyl-CoA reductase	26.22	misc.short chain dehydrogenase/reductase (SDR)	-0.549812	0.90692	0.393891	0.663701	0.958757	0.873792	-3.78449	0.074154	6.7404	0.000529357	7.08442	0.000707421	1.91838	0.0209443	2.58286	2.726	2.85422	2.97908	2.42507	1.58086	-6.08323	-2.97754	-3.11663	-2.88373	-1.04369	-6.08323	2.50941	1.64364	2.14958	-6.08323	-6.08323	-3.09012	1.57751	1.73162	1.73999	-1.77607	0.407406	0.646252	222	250	262	288	196	110	0	4
PGSC0003DMG400014095	2,4-dienoyl-CoA reductase	26.22	misc.short chain dehydrogenase/reductase (SDR)	1.24911	0.201783	-0.0362954	0.987344	-0.401996	0.739029	-2.74983	0.000817911	4.23171	9.94057e-07	3.80247	2.01125e-06	1.02263	0.0988116	8.6093	8.88552	8.85699	8.85507	8.80653	8.79901	5.23467	4.83799	3.54155	3.89101	2.96616	3.0074	8.77637	8.58027	8.91591	5.49865	5.3734	3.97813	8.23849	8.37161	8.36386	5.97604	7.80145	8.13123	14506	17910	16834	16945	16385	16459	1210	1019
PGSC0003DMG400003428	F-Box protein	29.5.11.4.3.2	protein.degradation.ubiquitin.E3.SCF.FBOX	1.60769	0.704901	-1.9054	0.57723	-0.371182	0.939156	-0.838565	0.697587	0.28737	0.879382	2.12323	0.117944	-0.0514323	0.979092	0.0904124	-1.48188	-1.13465	0.111683	-0.518932	3.55905	-1.48637	-1.1991	-0.694302	-1.96447	-6.08323	-1.05875	1.96301	0.966567	1.15437	-0.269277	-0.114416	-1.97517	-1.12397	0.0967131	-0.00568923	-1.91999	-0.0716176	1.10197	39	13	16	39	25	435	11	15
PGSC0003DMG400003429	Atypical receptor-like kinase 1	30.2.3	signalling.receptor kinases.leucine rich repeat III	0.14329	0.844751	-0.776203	0.56952	-0.156744	0.859278	-0.781489	0.0712696	-0.315699	0.400229	0.150748	0.698927	0.145012	0.743555	4.86243	4.94008	4.8368	4.95052	5.26536	6.75185	5.2299	5.17581	5.181	5.01809	4.88786	5.23775	5.74611	5.29541	5.46719	5.80063	5.31667	4.93934	5.96045	6.16386	6.24194	5.71865	5.99364	6.21891	1080	1162	1037	1131	1407	3982	1206	1288
PGSC0003DMG400003487	Conserved gene of unknown function	35.1	not assigned.no ontology	-0.505386	0.473826	0.180338	0.794563	-0.58589	0.466444	-0.604985	0.226937	1.68813	0.000244909	1.26807	0.00107881	0.785099	0.035675	2.92724	2.51561	2.6478	2.43974	2.66151	2.44733	0.812836	1.02473	1.19769	1.12968	2.15178	1.41204	2.97232	2.67086	2.93502	2.4093	1.55082	0.815852	2.27624	2.41039	2.50705	1.19411	1.7138	1.92887	282	216	227	198	231	201	56	72
PGSC0003DMG400003485	Plastid fibrillin 2	31.1	cell.organisation	-0.241821	0.388391	-0.203106	0.704965	-0.0984095	0.815635	0.290053	0.183747	-1.10169	3.25725e-05	-1.31613	9.05709e-06	-0.126908	0.572884	1.98011	1.88172	1.86809	2.07829	2.15989	2.10112	2.915	2.85847	3.28302	3.23303	3.17465	3.33713	1.51314	1.99781	1.86769	2.88432	3.26869	3.16708	2.74496	2.36322	2.6704	2.82458	2.71055	2.62958	146	139	132	154	163	158	242	258
PGSC0003DMG400015148	Conserved gene of unknown function	35.2	not assigned.unknown	0.00835521	0.981795	0.133379	0.655329	-0.0561161	0.856262	-0.300189	0.0476781	0.495097	0.000606284	0.555755	0.000215512	0.0223612	0.887293	5.34479	5.23329	5.29413	5.14021	5.13568	5.19596	4.71009	4.85906	4.81593	4.6356	4.74756	4.97238	5.41637	5.44577	5.36061	4.7409	4.90897	4.90349	5.03899	5.10863	5.20645	4.922	5.17054	5.19432	1509	1424	1424	1290	1286	1354	841	1034
PGSC0003DMG400029248	Gene of unknown function	29.3.2	protein.targeting.mitochondria	-1.15947	0.284762	-0.72075	0.703355	-0.6965	0.650599	-0.429641	0.666852	-0.29807	0.738915	-1.23772	0.149761	-0.253947	0.776509	-0.282116	0.445133	-1.78496	0.702232	-0.636577	0.507855	0.435403	-1.02429	-0.0193654	0.253363	2.00454	0.791218	-1.08409	-0.480039	-0.760609	0.307111	0.232068	0.870891	0.459164	-0.459364	-0.172946	0.722817	0.743525	-0.88694	30	51	10	59	23	52	43	17
PGSC0003DMG400031888	Auxin response factor 2	35.2	not assigned.unknown	0.0189205	0.98844	0.0440228	0.971633	-0.0484681	0.969882	0.606175	0.258267	0.557883	0.163957	1.08672	0.00914301	4.02229	1.84229e-07	3.50786	4.1419	4.04073	3.05694	4.21056	4.28932	3.29011	3.36993	3.35567	3.21907	2.79748	3.8519	4.66161	4.48231	4.28472	3.09965	3.74068	3.30337	6.97786	6.36433	6.9249	2.95409	3.23415	2.00049	422	668	597	304	677	722	314	368
PGSC0003DMG400003490	Polygalacturonase	10.6.3	cell wall.degradation.pectate lyases and polygalacturonases	1.73643	0.55019	-0.205539	0.906252	-0.397069	0.926841	-3.16811	0.0382137	3.62352	0.00615371	2.98177	0.0182271	1.00565	0.160519	0.195899	-0.0119375	-0.347463	-0.463467	-0.518932	1.42965	-4.44679	-3.81898	-2.74849	-6.08323	-6.08323	-4.51193	-0.514247	-0.480039	0.0629336	-6.08323	-1.35517	-2.72111	0.67517	0.207695	0.598347	-1.2156	-0.605725	0.302031	42	37	28	26	25	99	1	2
PGSC0003DMG400024447	Hcr2-p8.4	30.2.12	signalling.receptor kinases.leucine rich repeat XII	2.92079	0.39435	-0.67415	0.690352	-1.1511	0.756249	-2.64508	0.127349	3.16983	0.0311592	0.795554	0.568502	2.38076	0.00487602	-1.00193	0.628801	0.829872	1.02639	1.3539	0.0977966	-2.84507	-2.68952	-3.61214	-6.08323	-6.08323	-6.08323	-1.41977	-1.15377	-0.688412	-1.13226	-2.30173	-2.18369	2.46936	1.54695	1.98815	0.303995	-2.51171	1.15674	18	58	64	74	93	39	4	5
PGSC0003DMG400003494	TNP2-like transposon protein	35.2	not assigned.unknown	0.633125	0.273148	0.100305	0.921032	0.354867	0.616663	-0.199084	0.617444	-0.359093	0.284754	0.0259141	0.951767	-0.476945	0.178291	1.39292	1.35032	1.64485	1.69568	1.04556	1.33996	1.60026	1.93733	1.91394	1.75075	0.697538	0.99441	1.35646	1.61243	1.50165	0.625596	1.91692	1.8098	1.66849	1.69399	1.27114	1.85548	2.22407	1.97023	97	96	113	118	75	93	97	136
PGSC0003DMG401021043	NBS-LRR resistance protein	20.1.2.1	stress.biotic.receptors.CC-NBS-LRR	-0.177938	0.741523	-0.307541	0.663701	0.286756	0.652945	0.229634	0.544155	-0.226527	0.457469	-0.484617	0.180169	0.129255	0.724605	1.96029	1.92249	2.33777	2.3264	2.32634	2.48268	1.92965	2.34833	2.62793	2.57562	1.85626	2.87068	1.60887	1.33493	1.62011	1.61868	2.06476	2.34494	2.0532	2.26398	2.27487	1.67937	2.2966	2.22212	144	143	183	183	183	206	122	181
PGSC0003DMG400029237	Gene of unknown function	17.7.2	hormone metabolism.jasmonate.signal transduction	-0.851724	0.285943	-0.294218	0.813006	0.379677	0.761583	-0.241759	0.732785	2.1693	0.000335301	3.32248	6.6583e-06	1.80805	0.00275838	6.41994	6.62101	6.5549	6.62685	6.64502	7.20694	4.76229	4.31502	4.0001	6.48259	4.21669	4.88705	7.0505	7.64971	7.21396	4.63644	3.52979	3.8017	6.13126	6.38564	6.72081	5.41269	4.10423	4.30205	3180	3727	3413	3616	3662	5459	872	709
PGSC0003DMG400002457	Late blight resistance protein Rpi-blb2	20.1.2.1	stress.biotic.receptors.CC-NBS-LRR	0.911696	0.287256	0.558894	0.816508	0.640873	0.529393	1.18096	0.0810006	-2.23232	0.0035042	-1.56698	0.0495437	-0.773557	0.360676	-1.81624	-1.02899	-1.32064	-0.518877	-2.27909	-3.02334	0.468212	1.19349	0.813523	-1.09687	1.00984	0.0863346	-0.897098	-1.82492	-1.4027	0.776219	0.0254422	-0.200201	-1.91842	-0.154698	-1.23912	-0.744365	0.00734353	-0.29052	10	18	14	25	7	4	44	81
PGSC0003DMG400002456	Cysteine-rich extensin-2	35.2	not assigned.unknown	0.287437	0.876397	0.252378	0.748045	0.0191462	0.993507	-0.742937	0.424916	3.05347	0.000123668	2.89639	0.000308991	0.692752	0.285155	3.40161	3.02171	2.08028	2.8151	2.77529	2.17214	0.10076	-0.53947	-0.17442	0.0580469	-0.255254	-1.24508	3.07088	2.13593	2.76544	-0.0505531	-0.64014	0.0105483	1.16037	1.30214	1.20444	0.203376	0.546097	0.837196	392	307	153	257	250	166	34	24
PGSC0003DMG400002455	Conserved gene of unknown function	35.2	not assigned.unknown	0.422717	0.574287	-0.440649	0.649481	0.0559095	0.964708	0.107196	0.852761	-0.298192	0.48072	0.29265	0.486737	0.604781	0.144575	1.8461	1.20917	1.25307	2.3264	2.03078	1.27691	1.70032	1.49573	2.04859	1.22591	0.731991	1.8092	2.44168	1.39119	2.05811	1.88056	1.84322	1.28976	2.12839	2.55734	2.01758	1.70413	1.22862	1.96	133	87	86	183	149	89	104	100
PGSC0003DMG400004561	Late blight resistance protein Rpi-blb2	20.1.2.1	stress.biotic.receptors.CC-NBS-LRR	0.122322	0.794202	0.612155	0.572044	0.0490534	0.94297	0.561777	0.0646639	-0.60946	0.0217554	-2.12667	3.40168e-05	-0.492904	0.133335	1.5603	1.70604	2.06136	1.33845	1.25826	0.891352	2.46478	2.27497	2.4178	2.53111	2.16445	2.07122	-0.0569911	0.0256034	0.612794	2.10213	2.18897	2.71948	1.55042	1.54695	0.90176	1.7405	1.72553	2.00049	109	123	151	92	87	68	177	172
PGSC0003DMG400018024	Serine-threonine protein kinase, plant-type	30.2.12	signalling.receptor kinases.leucine rich repeat XII	-0.608384	0.232077	-0.185777	0.856362	-0.160266	0.849141	-0.773581	0.0488105	-0.702058	0.0637605	-1.87252	0.000430028	1.35959	0.000287284	2.67696	2.80444	3.19955	2.73446	3.23492	3.2622	3.62803	3.40091	3.77137	4.38565	4.21365	4.01129	1.60887	1.58052	2.41018	3.89281	3.47797	3.9042	6.15899	5.23411	5.78696	4.34791	3.82519	4.93576	237	264	333	243	344	354	397	376
PGSC0003DMG400018028	Gene of unknown function	30.2.12	signalling.receptor kinases.leucine rich repeat XII	-0.0359131	0.986339	-0.283443	0.916207	-0.0801908	0.969017	-0.72966	0.313111	-1.28182	0.132428	-2.03915	0.0490875	1.66298	0.00127828	-1.68556	0.388055	-1.13465	-1.43442	0.40749	-0.532657	-0.0305871	0.559257	0.919573	0.983171	1.16919	-0.430942	-1.69668	-2.21504	-0.619656	0.88633	0.232068	0.571938	2.99647	2.69706	2.90899	1.31156	0.25395	2.08764	11	49	16	13	48	25	31	52
PGSC0003DMG400010950	Serine-threonine protein kinase, plant-type	30.2.12	signalling.receptor kinases.leucine rich repeat XII	2.11414	0.409007	-0.918724	0.651504	0.491563	0.856995	-2.22626	0.0230893	-0.0220573	0.984525	-0.900223	0.544552	1.85736	0.000636944	1.04317	0.791705	0.0859672	1.88902	1.83474	0.973177	-0.0305871	0.92167	1.11081	0.0155974	-6.08323	0.554643	-0.106827	-0.863111	-1.18836	0.593488	0.0254422	-0.0909814	5.27549	4.13522	4.83565	3.13343	1.94198	3.62462	76	65	38	135	130	72	31	67
PGSC0003DMG400010951	Conserved gene of unknown function	30.2.12	signalling.receptor kinases.leucine rich repeat XII	-0.120005	0.825483	0.192336	0.852164	0.225205	0.71931	0.431507	0.211456	-1.31086	0.0006325	-1.78218	0.000411742	0.62364	0.0505068	1.36304	1.86089	1.74309	1.45807	1.65864	1.27691	2.65491	2.73016	3.55806	3.00793	2.99481	3.23833	0.600386	0.864279	1.37259	2.87099	2.23772	3.14492	3.30678	3.13643	3.03428	2.57227	2.20744	2.83385	95	137	121	100	115	89	202	236
Sotub03g007010	Receptor-like protein kinase	30.2.6	signalling.receptor kinases.leucine rich repeat VI	-0.133495	0.924243	-0.167815	0.940907	0.16169	0.928295	0.102863	0.911728	-0.76693	0.274851	-0.260551	0.734125	0.0576662	0.943814	-0.785643	0.234623	0.158965	0.147716	-0.309019	0.269565	0.40183	0.787423	0.699054	1.7114	-1.60688	1.60368	0.504068	0.0722346	0.0629336	0.457394	0.193042	0.787524	0.597908	0.467655	0.698677	0.770489	0.464492	0.365411	21	44	40	40	29	44	42	61
PGSC0003DMG400001278	Electron carrier	1.1.5.2	PS.lightreaction.other electron carrier (ox/red).ferredoxin	0.875169	0.181734	0.150125	0.899682	-0.526713	0.532618	0.611705	0.238423	-1.78124	0.000409952	-3.38984	7.03429e-07	-1.09103	0.0253571	5.50987	5.54208	6.24387	5.91009	5.74784	5.18742	7.29438	7.36235	7.97522	6.99046	6.16867	6.86328	4.09463	4.61028	5.32617	7.76946	8.21086	8.24037	6.14661	5.9537	5.43089	7.75046	6.90248	6.15084	1692	1764	2751	2200	1966	1346	5046	5865
PGSC0003DMG400026888	Conserved gene of unknown function	26.3.5	misc.gluco-, galacto- and mannosidases.glycosyl hydrolase family 5	-0.065143	0.857114	-0.380601	0.56952	0.0190089	0.972674	-0.184973	0.387439	0.0188585	0.92423	0.352202	0.0526867	0.141543	0.475307	4.3821	4.66922	4.2156	4.72612	4.59191	5.09335	4.1468	4.4873	4.58159	4.30422	4.59915	4.51921	4.80999	4.71868	4.6854	4.29589	4.31152	4.55216	4.76631	4.70724	4.71955	4.65937	4.60874	4.50037	774	963	674	968	882	1261	569	799
PGSC0003DMG400014098	Actin binding protein	31.1	cell.organisation	0.217086	0.783787	-0.486334	0.57723	0.144133	0.889436	0.0127571	0.98345	0.38967	0.297829	1.45223	0.000617591	0.786364	0.0476682	2.55007	2.41205	2.60272	2.8151	2.78676	3.41642	2.21707	2.24966	1.90105	2.79855	0.731991	1.94615	3.43972	3.58325	3.30141	1.98326	2.07553	1.89192	2.72087	2.96271	3.02947	1.87742	1.80503	2.68031	217	201	220	257	252	394	149	169
PGSC0003DMG401009818	Disease resistance protein BS2	20.1.2.1	stress.biotic.receptors.CC-NBS-LRR	0.177056	0.823413	-0.273551	0.650593	-0.489767	0.465845	-0.591866	0.147574	0.995229	0.00517624	0.0736701	0.840135	0.286727	0.375334	1.75698	1.54566	1.49783	1.44365	2.0211	2.15471	0.911564	0.352915	0.574714	0.519508	0.25168	0.4663	1.09508	1.12978	1.2676	1.43158	0.823809	1.0485	1.7659	1.18042	1.49692	1.31156	1.16115	1.12046	125	110	102	99	148	164	60	45
PGSC0003DMG402009818	RGC1	20.1.2.1	stress.biotic.receptors.CC-NBS-LRR	-0.294723	0.648931	-0.418751	0.572446	-0.382036	0.600629	-0.339092	0.438933	0.694218	0.045962	-0.0959726	0.801707	0.566715	0.0884399	1.73381	1.69432	1.55304	1.77845	2.21188	2.24807	1.23123	1.19349	0.402515	1.4812	0.892899	1.3142	1.24167	1.5313	1.00995	1.60264	0.946206	1.53099	1.93251	1.48953	2.1826	1.44974	1.21204	1.26041	123	122	106	125	169	175	75	81
PGSC0003DMG401009819	Resistance protein PSH-RGH6	20.1.2.1	stress.biotic.receptors.CC-NBS-LRR	0.284679	0.775596	-0.270095	0.763409	-0.41652	0.662128	-0.144929	0.827403	0.770483	0.0812221	-0.100523	0.838143	0.557278	0.23537	2.90148	2.41919	2.15356	2.55826	3.07102	2.65993	2.58184	1.27936	1.31893	2.23066	-0.0657869	1.7605	1.96301	2.3114	1.85566	2.14706	2.02086	2.25469	2.59397	2.11056	2.56136	2.0223	1.51196	2.07821	277	202	161	215	307	233	192	86
PGSC0003DMG400016051	Glucosyl/glucuronosyl transferases	16.8.1.12	secondary metabolism.flavonoids.anthocyanins.anthocyanidin 3-O-glucosyltransferase	1.89871	0.667459	-0.454831	0.744485	-0.456573	0.945836	-3.37204	0.131003	4.96115	0.00907472	4.73549	0.0076282	0.153092	0.910403	0.656429	1.39447	0.689091	0.90532	0.88406	2.3202	-3.69974	-2.68952	-6.08323	-6.08323	-6.08323	-6.08323	1.91387	0.665721	0.873507	-0.458263	-4.43927	-6.08323	-1.91842	0.0577373	0.31196	-2.25974	-0.243822	0.484383	58	99	58	68	67	184	2	5
PGSC0003DMG400016050	UDP-glucose:glucosyltransferase	16.8.1.12	secondary metabolism.flavonoids.anthocyanins.anthocyanidin 3-O-glucosyltransferase	0.334691	0.412525	-0.187372	0.683307	-0.010478	0.988611	0.0132447	0.971821	1.48625	2.63892e-06	1.89462	1.68146e-07	0.741269	0.0055667	4.73113	5.02443	4.79733	5.03712	4.75409	5.32428	3.38337	3.30179	3.4158	3.18117	2.79748	3.07368	5.16266	5.4099	5.23861	3.81836	3.04039	3.28322	3.82757	4.23686	4.21552	3.43652	3.43674	3.18073	986	1232	1009	1201	987	1480	335	351
PGSC0003DMG400016052	Conserved gene of unknown function	30.2	signalling.receptor kinases	-0.641595	0.323885	0.054794	0.977853	-0.118426	0.921901	-1.32535	0.00646194	-0.866077	0.0918613	-1.20611	0.033074	-0.857914	0.0200435	-1.08189	-0.511902	-0.688022	-1.33162	-0.463521	-0.650277	-0.125304	0.220239	0.206941	0.86859	0.15342	1.05624	-1.08409	-0.777927	-1.09206	0.183143	-0.215804	0.729144	0.488001	0.713151	0.518237	1.26239	1.21204	1.81996	17	26	22	14	26	23	29	41
PGSC0003DMG400031504	Conserved gene of unknown function	35.2	not assigned.unknown	-0.141217	0.647026	0.0861662	0.844187	-0.129178	0.739598	-0.149498	0.495261	1.0181	1.1913e-05	1.12071	3.42109e-06	0.713337	0.000878294	5.76827	5.62006	5.66062	5.58825	5.6174	5.58479	4.749	4.6298	4.61552	4.67875	4.61077	5.10752	6.01288	5.91579	5.81564	5.1219	4.56943	4.69626	5.59338	5.37057	5.61868	4.71678	4.68728	5.0402	2024	1862	1836	1760	1796	1773	864	882
PGSC0003DMG400002467	Geraniol 10-hydroxylase	26.1	misc.cytochrome P450	-0.0781617	0.987704	-0.626068	0.793029	-0.10567	0.983405	-1.71938	0.371657	3.66187	0.011	2.40565	0.115718	5.77691	0.000125921	-2.50409	-1.84267	-2.71344	-2.09936	-0.576556	-2.49723	-6.08323	-6.08323	-6.08323	-6.08323	-6.08323	-6.08323	-2.78286	-6.08323	-1.9598	-6.08323	-6.08323	-6.08323	1.23031	1.2684	1.91703	-6.08323	-4.59021	-2.08175	6	10	5	8	24	6	0	0
PGSC0003DMG400026892	Poly(A) polymerase	27.4	RNA.RNA binding	0.361287	0.632059	-0.162412	0.875088	0.264383	0.787934	0.14373	0.800149	-0.0849037	0.845479	0.0632619	0.901943	0.45618	0.283841	0.229415	0.65323	0.613189	0.627645	0.548934	0.804606	0.838158	0.254569	0.699054	-0.322701	0.430148	0.582928	0.210511	0.117406	0.774801	0.687745	-0.0662741	0.357446	1.17818	0.554212	0.943255	1.04701	0.153375	0.130213	43	59	55	56	53	64	57	42
PGSC0003DMG401004545	Conserved gene of unknown function	35.2	not assigned.unknown	0.484719	0.604025	-0.620552	0.669663	0.637728	0.570485	0.325269	0.626326	-0.974523	0.0980007	0.106732	0.880017	-0.16396	0.812605	-0.379805	0.297967	-0.894123	0.283472	0.111627	0.507855	0.592461	0.531526	0.867522	0.519508	0.511733	-0.430942	-0.267579	0.538644	0.104172	-1.24386	1.01495	0.194399	0.81829	-0.403906	0.0711885	0.64822	0.623333	-0.29052	28	46	19	44	39	52	48	51
PGSC0003DMG402004545	Conserved gene of unknown function	35.2	not assigned.unknown	-0.595339	0.134228	-0.210032	0.79969	-0.602524	0.168312	-0.272482	0.393154	-0.885891	0.0072906	-1.2797	0.000287067	-0.591682	0.0512377	1.59928	1.50597	1.07591	1.52809	1.45802	1.83179	2.0645	2.34833	2.43578	2.85982	2.88428	2.88779	1.47976	1.42752	1.87961	3.32658	2.71499	2.61857	2.0532	2.04232	1.79768	2.6947	2.85632	2.10631	112	107	76	105	100	131	134	181
PGSC0003DMG400009848	Glucose-6-phosphate isomerase	29.4	protein.postranslational modification	-0.0574935	0.901635	-0.18283	0.683307	0.180037	0.711943	-0.0992097	0.731941	0.586069	0.0073971	1.09986	4.13521e-05	0.278404	0.221595	3.25472	3.25906	3.31983	3.28437	3.45938	3.63643	2.73798	2.76034	2.56396	2.78598	2.67	2.77585	3.68643	3.75387	3.40405	2.13596	2.60035	2.79257	3.03606	2.83599	3.32855	2.76699	2.95921	2.64243	354	362	362	356	402	459	214	241
PGSC0003DMG400013229	Gene of unknown function	35.2	not assigned.unknown	0.565015	0.293888	-0.195464	0.792635	-0.679067	0.166544	-0.565164	0.0970744	-0.0921725	0.78012	-0.342549	0.226589	-0.618969	0.0530151	2.1207	1.96214	2.13559	2.39546	2.33418	2.07356	2.25517	2.18883	2.03686	1.96668	1.24272	1.50366	2.50941	2.64023	2.35999	2.93003	3.13094	2.44808	2.53991	1.45994	2.31494	2.92279	2.43156	2.83944	161	147	159	192	184	155	153	162
PGSC0003DMG400013230	Cytochrome P450	26.1	misc.cytochrome P450	-0.711272	0.452025	0.58066	0.85556	-1.0104	0.315787	0.749918	0.393	-2.14646	0.0233024	-4.59309	0.000743299	-0.845525	0.4058	-2.29905	-2.7683	-1.32064	-0.518877	-3.01099	-4.57999	-0.582153	0.503251	0.0288251	0.488804	1.06493	0.664601	-2.03967	-6.08323	-2.87931	1.31827	1.03716	0.668302	-1.91842	-1.17696	-1.66843	0.203376	-0.665719	-1.77795	7	5	14	25	4	1	21	50
PGSC0003DMG400033362	Histone acetyltransferase type B catalytic subunit	27.3.54	RNA.regulation of transcription.histone acetyltransferases	0.0965002	0.849592	0.367056	0.573502	0.209409	0.700801	0.047235	0.899748	0.419255	0.0894646	0.406234	0.117396	-0.0646555	0.837776	4.9213	4.62513	4.95553	4.70964	4.63062	4.06043	4.74565	4.33921	4.15197	4.02812	4.64507	4.31936	4.54745	4.57833	4.70396	4.23736	4.35415	4.01525	4.4809	4.4035	4.02576	4.34003	4.03525	4.72992	1125	934	1126	957	906	616	862	721
PGSC0003DMG400032804	Gene of unknown function	35.2	not assigned.unknown	0.0457107	0.941955	-0.520155	0.572446	0.650385	0.21879	0.327178	0.334342	-0.996077	0.00373641	0.027779	0.942792	-0.111753	0.757231	1.52024	1.4925	0.852056	1.8348	1.52804	2.07356	2.45663	2.13456	2.28521	1.94422	2.81365	2.08117	1.87588	1.51451	1.60582	1.50245	1.6693	1.7376	1.56403	2.07196	1.91703	1.5892	2.1736	2.11556	106	106	65	130	105	155	176	156
PGSC0003DMG400005600	NBS-LRR resistance protein	20.1.2.1	stress.biotic.receptors.CC-NBS-LRR	0.328544	0.666438	-0.28371	0.821785	1.02179	0.233951	0.549555	0.280449	-0.958561	0.0424987	-0.344769	0.601993	-0.74741	0.210113	0.728521	0.358646	1.56652	1.0069	1.27465	1.19402	1.4441	1.91604	2.15012	1.7114	0.0479761	2.35981	0.250642	0.399283	0.722794	0.657005	0.969487	0.787524	0.272877	0.856304	0.490514	1.19411	1.21204	1.44777	61	48	107	73	88	84	87	134
PGSC0003DMG400005599	Formin 14	31.1	cell.organisation	0.458098	0.388844	-0.31152	0.718667	0.0410366	0.965568	0.288261	0.461072	-0.885272	0.0142385	-0.562893	0.108908	-0.278731	0.472592	1.76842	1.65857	2.24021	2.15995	2.14214	2.28859	2.72446	2.70555	2.8917	2.6188	1.26642	2.83585	2.26682	1.94867	2.27225	2.6072	3.01824	2.54433	2.20854	2.55034	1.864	2.55876	2.72231	2.16092	126	119	171	163	161	180	212	232
PGSC0003DMG400019097	DNA repair protein XRCC2 homolog	28.2	DNA.repair	0.0427819	0.992291	-0.000348678	0.99993	0.628133	0.875044	-2.62392	0.0598448	1.09627	0.40776	1.15594	0.467156	1.9272	0.0042296	-1.25647	-1.48188	-1.78496	-1.9396	-1.33167	-1.24925	-1.36581	-2.24386	-4.37292	-1.40746	-6.08323	-1.34812	-2.49052	-2.75143	-1.09206	-6.08323	-2.83517	-1.01762	2.48375	1.39888	1.93771	-0.443114	0.285975	0.201414	15	13	10	9	14	15	12	7
PGSC0003DMG400019098	Photosystem II 5 kDa protein, chloroplast	1.1.1.2	PS.lightreaction.photosystem II.PSII polypeptide subunits	-0.747017	0.870351	-1.53065	0.746979	0.563986	0.932892	-4.52917	0.0340106	0.165871	0.949641	-0.671564	0.806732	2.19831	0.00215686	-6.08323	-3.88768	-1.92884	-3.01094	-1.43447	-3.02334	-4.44679	-6.08323	-1.82182	-1.19315	-6.08323	-3.77771	-6.08323	-4.37519	-6.08323	-6.08323	-6.08323	-2.42752	3.21489	2.12948	2.242	1.44974	-0.862298	0.455547	0	2	9	4	13	4	1	0
PGSC0003DMG400029246	Conserved gene of unknown function	35.2	not assigned.unknown	-0.165002	0.836731	-0.12356	0.93722	0.485572	0.605016	-0.240899	0.635302	-0.799811	0.0946513	-0.358076	0.529976	-0.308705	0.492464	0.606285	-0.747404	0.448242	-0.00215435	0.0367427	0.6137	0.863044	0.665141	1.19769	0.691159	1.6555	0.973195	0.289687	-0.351377	0.183272	0.0475127	0.307087	0.870891	0.624124	1.3832	0.490514	1.34343	0.875669	1.19213	56	22	49	36	37	56	58	56
PGSC0003DMG400036851	Actin-depolymerizing factor 2	31.1	cell.organisation	0.379124	0.128927	0.135173	0.72329	-0.0251914	0.95737	0.274924	0.141773	-0.152573	0.33598	-0.293484	0.0737408	0.0278748	0.891337	4.55728	4.52113	4.62123	4.34083	4.49384	4.45868	4.51192	4.75048	4.89768	4.65129	4.29368	4.07242	4.39241	4.54358	4.41743	4.74273	4.81731	4.66934	4.51982	4.5192	4.37753	4.62898	4.29924	4.40556	874	869	893	741	824	812	733	959
PGSC0003DMG400012081	Receptor kinase	30.2	signalling.receptor kinases	-0.0158541	0.991875	-1.35068	0.56952	-0.169303	0.89679	-0.387522	0.513882	-1.18962	0.0676959	-1.02008	0.106482	1.59512	0.0005917	0.161587	0.445133	-0.625383	0.465798	1.3539	2.2232	1.00397	1.32853	1.21862	0.488804	1.60063	1.60368	-0.514247	0.161205	1.28564	1.58642	1.10179	1.40613	3.07459	3.11286	3.32463	1.19411	1.61641	1.91834	41	51	23	50	93	172	64	89
PGSC0003DMG400012084	Receptor kinase	30.2	signalling.receptor kinases	-0.631777	0.500005	-1.00731	0.56952	-0.457391	0.718188	-1.47967	0.0191251	0.466199	0.421256	-0.295419	0.630933	0.787911	0.0300529	0.0904124	-0.05087	-0.03096	0.652938	0.601844	1.76443	-0.33572	-0.321503	-0.77474	0.607885	0.387558	-0.430942	-0.583117	-0.177635	-0.16304	-0.21141	0.0692027	0.1054	1.66849	1.70665	2.02726	0.698378	1.42835	0.902752	39	36	35	57	55	125	25	28
PGSC0003DMG400012083	Receptor kinase	30.2.16	signalling.receptor kinases.Catharanthus roseus-like RLK1	-0.29705	0.379684	-0.150149	0.764333	-0.498531	0.16178	-0.712142	0.00735901	0.122529	0.580577	-0.389476	0.0695131	0.262196	0.204133	3.51806	3.61048	3.60424	3.71196	3.6187	3.85184	3.33528	3.54657	3.47788	3.49105	3.90565	3.87781	3.36856	3.40345	3.90182	3.87288	3.94241	4.04547	4.12473	4.49752	4.66479	4.09526	3.99948	4.40932	425	462	441	479	449	533	324	416
PGSC0003DMG400012080	Conserved gene of unknown function	35.2	not assigned.unknown	-0.650039	0.273316	-0.0969363	0.968193	-0.54113	0.449848	0.911817	0.116765	-1.83481	0.00477328	-3.6455	0.000216276	-1.32723	0.0973281	-1.25647	-0.953279	0.505346	0.0367979	-0.699205	-0.778345	0.812836	1.26259	1.7221	2.02134	1.60063	2.02042	-3.14989	-1.2653	-1.18836	1.72624	1.69746	1.96962	-1.31001	-1.00205	-0.640028	1.37461	0.221198	-0.558126	15	19	51	37	22	21	56	85
PGSC0003DMG400007759	ARF GTPase activator	27.3.11	RNA.regulation of transcription.C2H2 zinc finger family	0.491194	0.1896	0.694133	0.565797	0.162894	0.768187	0.558902	0.0597142	-2.55499	2.70492e-08	-2.94918	9.17966e-09	-2.0048	1.34503e-06	4.71495	5.00914	5.53084	4.71415	4.26283	4.19441	7.22798	7.58904	8.09518	7.21312	7.03433	7.20044	4.69108	4.47365	4.41947	7.33676	7.63202	7.46205	5.12297	5.29926	4.80644	7.13059	6.99075	7.11944	975	1219	1678	960	702	676	4819	6863
PGSC0003DMG400020016	Conserved gene of unknown function	30.2	signalling.receptor kinases	-0.734596	0.666968	-0.000623457	0.999685	0.120572	0.97154	-2.92794	0.00601626	3.41346	0.000317685	3.58392	0.000336403	2.38464	4.36999e-06	2.26505	2.41205	3.34742	2.44698	2.41032	3.15232	-0.453681	-0.662192	-1.15061	0.488804	0.731991	-1.05875	2.81394	2.40546	2.92355	-0.527192	-1.14057	-0.92096	4.723	4.42472	4.55865	1.69181	2.01067	2.85608	178	201	369	199	194	328	23	22
PGSC0003DMG400010971	Hcr2-0A	30.2.12	signalling.receptor kinases.leucine rich repeat XII	0.34725	0.580627	-0.181886	0.943234	0.450523	0.530728	1.77483	0.00576499	-2.90984	0.000207517	-3.38551	0.000779749	-0.257926	0.740414	-1.56575	-0.567273	0.158965	-0.90521	0.111627	-0.650277	2.02094	2.20647	2.52249	2.04264	0.697538	2.6545	-1.85801	-1.66339	-1.29155	1.75556	1.90489	1.70767	0.516272	-0.0659362	0.17933	0.946829	0.0822063	0.396087	12	25	40	19	39	23	130	164
PGSC0003DMG400031513	Extensin (ext)	35.2	not assigned.unknown	-1.16224	0.760849	0.754079	0.572446	-3.59842	0.230954	-0.416033	0.898109	6.35715	0.000592488	1.78192	0.058856	4.05428	0.0273926	2.16468	1.07094	1.48369	0.862596	0.926161	0.663847	-2.31199	-6.08323	-6.08323	-6.08323	-0.639657	-3.77771	-0.158446	0.782505	1.11456	-2.19432	0.661752	-2.18369	-0.55455	-0.350502	-0.045721	-3.83249	-6.08323	-2.99438	166	79	101	66	69	58	6	0
PGSC0003DMG400001286	NBS-LRR root-knot nematode resistance protein	20.1.2.1	stress.biotic.receptors.CC-NBS-LRR	0.528186	0.451642	0.20697	0.897559	1.15773	0.181049	0.805129	0.130315	-1.13713	0.0226096	-0.651343	0.333512	-0.553073	0.379536	-0.146967	-0.309503	-0.565351	-0.636522	-0.00220959	-0.994667	0.863044	0.474411	1.11081	-0.37822	1.44318	0.0050509	-0.897098	-0.953642	-1.18836	-0.392479	-0.32486	-0.381296	-0.147347	-0.459364	-1.06447	0.428089	-0.290288	-0.150942	33	30	24	23	36	18	58	49
PGSC0003DMG400019100	TRANSPARENT TESTA 12 protein	34.99	transport.misc	0.142103	0.861052	-0.100106	0.935981	0.260568	0.772213	1.40431	0.012551	-0.517567	0.201907	-0.892962	0.0530487	0.113326	0.853548	3.75225	4.3317	4.40006	4.14305	4.48507	4.15551	3.91954	4.66532	5.47209	4.90781	4.06279	4.58536	3.22487	3.77164	3.57879	4.31078	4.47295	4.46764	3.40076	3.44283	3.32069	4.28979	3.10097	2.4365	500	762	766	646	819	658	486	904
PGSC0003DMG400002450	Conserved gene of unknown function	35.2	not assigned.unknown	0.383223	0.641306	0.39884	0.722699	1.00866	0.294153	0.308331	0.598002	-0.109463	0.817327	0.429192	0.487397	-0.434311	0.461872	0.797182	0.266643	1.03771	-0.0833635	0.702177	0.269565	0.468212	1.00469	0.919573	-0.624501	1.26642	0.791218	0.364743	0.161205	0.144264	-0.155774	-0.505654	0.0587536	0.305643	-0.577117	0.433417	0.542349	0.187685	0.768519	64	45	74	34	59	44	44	71
PGSC0003DMG400016110	Binding protein	35.2	not assigned.unknown	-0.882996	0.0226301	-0.0519137	0.943234	0.101758	0.858726	-0.203387	0.493037	0.0418732	0.873044	0.259388	0.28075	0.106356	0.718119	6.28699	6.5353	6.55025	6.38177	6.48875	6.65793	6.00557	6.78848	6.45487	7.20989	7.55363	7.12309	6.44234	6.19861	7.08182	6.34173	6.36439	6.23551	6.76056	6.6586	6.75726	6.37871	6.83508	6.64403	2900	3512	3402	3051	3286	3731	2065	3940
PGSC0003DMG400015124	BZIP transcription factor bZIP109	35.2	not assigned.unknown	0.211851	0.457727	0.196342	0.600896	0.0278782	0.95728	-0.466655	0.0198702	0.612254	0.000789001	0.719443	0.000236931	0.121678	0.483123	3.69342	3.63215	3.62693	3.48431	3.42676	3.45253	3.08329	3.10417	2.91752	2.87771	2.69641	2.88211	3.86185	3.68052	3.65014	3.09965	2.98435	2.94783	3.74337	3.52728	3.60874	3.23037	3.55645	3.72771	480	469	448	409	393	404	272	306
PGSC0003DMG400043827	Conserved gene of unknown function	35.1	not assigned.no ontology	-1.0784	0.209705	0.169468	0.86826	-0.575192	0.643537	-0.455622	0.551282	1.46618	0.00987983	1.21615	0.014564	0.437529	0.452314	1.43662	1.42316	1.2363	1.33845	0.749842	1.50035	-0.28017	-0.0884979	0.0754578	-0.167915	1.70837	1.54738	1.76942	1.81795	1.50165	1.01311	0.270065	0.150586	0.906379	0.60916	0.859037	0.0572736	0.317304	0.696409	100	101	85	92	61	104	26	33
PGSC0003DMG400019103	Zinc binding dehydrogenase	35.2	not assigned.unknown	0.857623	0.768928	2.90158	0.56952	0.301794	0.946605	-8.5289	2.60061e-05	2.562	0.0578984	0.360723	0.834447	0.031279	0.896505	-2.50409	-2.3249	-2.71344	-6.08323	-3.84891	-6.08323	-3.21002	-6.08323	-6.08323	-6.08323	-6.08323	-6.08323	-3.14989	-6.08323	-6.08323	-4.35973	-6.08323	-6.08323	3.51725	3.43524	3.47367	3.55014	3.05989	3.73072	6	7	5	0	2	0	3	0
PGSC0003DMG400031551	Conserved gene of unknown function	35.2	not assigned.unknown	0.7612	0.556064	-1.58263	0.750414	-0.187116	0.913279	0.205031	0.827751	-5.01458	0.00672821	-3.0725	0.0147436	-1.52834	0.138019	-4.58484	-3.05443	-4.56345	-2.09936	-3.84891	-1.55858	-0.516488	1.04448	2.32435	0.579023	-0.0657869	-0.0810873	-1.08409	-2.21504	-2.58904	-0.269277	1.8049	1.72271	-0.959208	-1.17696	-0.312486	0.514621	0.977237	0.646252	1	4	1	8	2	12	22	73
PGSC0003DMG400019083	Conserved gene of unknown function	20.1.2.1	stress.biotic.receptors.CC-NBS-LRR	-0.363314	0.281361	0.154119	0.818306	-0.302188	0.455463	0.453047	0.103793	-0.648211	0.0112231	-1.37406	5.72902e-05	-0.409059	0.161454	2.01896	1.97188	1.39582	1.45807	1.99166	1.48649	2.40673	2.47749	2.45354	2.70147	2.91459	2.82996	1.46278	1.10756	1.53219	2.69303	2.69417	2.86214	1.70579	1.41439	1.62993	2.1629	1.61641	2.21354	150	148	95	100	145	103	170	198
PGSC0003DMG400019082	Mutt domain protein	23.3.3	nucleotide metabolism.salvage.NUDIX hydrolases	-0.0785721	0.93196	0.580286	0.785508	0.865493	0.32846	0.257476	0.639112	-1.95918	0.00374326	-1.56767	0.053087	-1.00514	0.0897375	0.356193	0.16837	-0.347463	-0.410106	0.548934	-1.67843	2.24574	1.83895	1.98894	2.22136	2.90707	1.34756	-0.731583	0.203714	-0.688412	0.776219	1.20348	1.47879	0.597908	1.23385	0.462248	1.17652	2.45288	1.63944	47	42	28	27	53	11	152	127
PGSC0003DMG400033354	Sn-1 protein	20.1	stress.biotic	-2.15323	0.0671356	0.758813	0.939047	2.36626	0.384509	0.581603	0.670535	-5.96729	0.0178799	-4.12314	0.128321	-3.80223	0.117248	-6.08323	-3.88768	-6.08323	-6.08323	-6.08323	-6.08323	-1.05489	1.40694	1.17646	2.90703	3.75045	1.58981	-6.08323	-6.08323	-6.08323	-2.43801	-2.54393	-0.51603	-2.07832	-6.08323	-3.37295	-0.288568	1.39936	-1.31353	0	2	0	0	0	0	15	94
PGSC0003DMG400002477	Gene of unknown function	35.2	not assigned.unknown	0.207673	0.844751	0.289207	0.80888	-0.431929	0.650599	-0.592099	0.26455	0.12805	0.801064	-0.199551	0.680303	-1.12031	0.0437902	1.4222	1.3799	1.1494	1.29091	1.24169	0.561748	1.35919	0.96378	1.27964	1.35068	-0.47342	1.68422	0.855885	2.05697	1.37259	1.39479	1.77878	1.67712	1.21314	-0.109634	0.859037	1.40514	1.88039	2.05917	99	98	80	89	86	54	82	69
PGSC0003DMG400028081	Cc-nbs-lrr resistance protein	20.1.2.1	stress.biotic.receptors.CC-NBS-LRR	0.569629	0.390869	-0.0437045	0.975729	-0.333198	0.644909	-0.337208	0.420877	-0.520494	0.192263	-0.888656	0.0343283	-0.794236	0.0558713	0.704889	-0.0908824	0.477076	0.494065	0.548934	0.168976	0.221141	1.02473	1.41272	0.0580469	0.298409	0.554643	-0.267579	0.916329	0.329541	0.938386	1.35259	1.3296	0.459164	0.343522	0.462248	1.22865	1.19528	1.22668	60	35	50	51	53	41	37	72
PGSC0003DMG400021067	Hcr9-Avr9-hir2	20.1.2	stress.biotic.receptors	-1.65356	0.500779	-0.607769	0.704505	-1.49472	0.627688	-3.80337	0.0188363	2.90897	0.035906	1.76588	0.0871305	1.72713	0.00177572	0.500445	0.918045	0.505346	0.436966	1.70774	1.60673	-2.84507	-2.97754	-0.85993	-0.073243	-0.931587	-0.893761	0.719557	0.991044	1.24934	-0.269277	-0.712396	-1.35384	3.73437	2.4181	3.62477	1.38995	0.811109	2.4365	52	71	51	49	119	112	4	4
PGSC0003DMG400021068	Calmodulin	30.3	signalling.calcium	-0.067255	0.970938	-0.0555985	0.947651	-0.955781	0.401786	-1.64737	0.0198888	2.75213	5.42992e-05	1.99047	0.000148746	1.23728	0.00225374	2.59576	2.30819	2.31399	2.61728	2.34198	2.42569	-0.33572	-0.868389	0.248235	0.663931	-1.60688	-0.172697	2.257	3.0486	2.5056	0.527045	0.745055	0.538332	2.76277	2.27251	2.57462	0.793747	1.42835	1.67739	224	187	180	224	185	198	25	19
PGSC0003DMG400020035	Histidine decarboxylase	13.2.7	amino acid metabolism.degradation.histidine	-0.91178	0.500421	-0.0151634	0.99905	0.0600786	0.984208	1.39377	0.320371	-6.44481	0.00540599	-6.13286	0.00771	-3.70233	0.143444	-6.08323	-6.08323	-6.08323	-6.08323	-6.08323	-6.08323	-2.55404	1.53815	1.66225	2.08431	0.588949	0.637887	-6.08323	-6.08323	-6.08323	0.0941541	-0.571331	1.0485	-6.08323	-3.8008	-4.5732	-1.04086	-0.198806	-2.26159	0	0	0	0	0	0	5	103
PGSC0003DMG400004534	Inosine-uridine preferring nucleoside hydrolase	23.2	nucleotide metabolism.degradation	-1.48891	0.707383	0.165392	0.77744	-1.94944	0.650636	-5.30906	0.0158392	9.62873	1.75054e-05	7.85033	8.5261e-06	2.72503	0.000175783	4.78987	4.78567	4.4169	4.46741	4.64959	4.38211	-6.08323	-2.97754	-6.08323	-2.88373	-6.08323	-2.1955	4.45601	4.85661	5.18676	-1.80384	-3.69079	-3.58721	2.60718	3.18245	3.41956	-0.389738	0.00734353	1.43305	1027	1044	775	809	918	770	0	4
PGSC0003DMG400004535	Inosine-uridine preferring nucleoside hydrolase	23.2	nucleotide metabolism.degradation	-0.0781617	0.984343	-0.0420343	0.973295	-0.10567	0.978701	-2.49275	0.0891849	6.53749	3.51888e-06	5.84394	1.39747e-05	2.58707	0.0122167	0.38622	0.328626	0.852056	0.884116	0.818512	-0.0160245	-6.08323	-6.08323	-6.08323	-6.08323	-6.08323	-6.08323	-0.448514	0.117406	0.104172	-6.08323	-6.08323	-6.08323	-1.52363	-1.08686	-0.217976	-4.55734	-3.87236	-2.08175	48	47	65	67	64	36	0	0
PGSC0003DMG400032831	Gene of unknown function	35.2	not assigned.unknown	0.167762	0.779085	0.0833525	0.910569	2.65158	0.00270076	4.45996	0.000348635	1.398	8.71666e-05	-0.347926	0.628789	-1.30686	0.39841	5.18314	5.28989	5.35365	5.42166	5.55168	4.60382	4.15941	3.92252	3.53322	3.52549	4.0729	3.5845	0.400856	1.93612	0.363903	1.63455	0.771787	1.30982	-1.64361	-3.8008	-0.264457	-0.678872	-0.11278	-0.962758	1349	1481	1484	1568	1716	898	574	540
PGSC0003DMG400029239	Conserved gene of unknown function	26.6	misc.O-methyl transferases	2.01328	0.413465	0.250667	0.931322	2.3439	0.409237	2.94084	0.143544	-0.145762	0.888569	0.5814	0.776415	1.55383	0.475778	0.356193	1.72921	0.689091	0.884116	1.3539	-0.183263	1.35919	1.06397	0.785746	1.46552	-6.08323	0.525792	-4.39934	0.634985	1.54722	-0.841474	-2.83517	-0.0393236	-1.64361	0.171641	0.545438	-1.2156	-0.548127	-3.83406	47	125	58	67	93	32	82	74
PGSC0003DMG400033357	Gene of unknown function	35.2	not assigned.unknown	-0.694065	0.0962473	-0.241955	0.698286	-0.396992	0.441032	-0.839839	0.0120738	0.22714	0.423899	-0.137255	0.635253	-0.671371	0.0198566	2.48912	2.39766	1.99313	2.48972	2.70448	2.41841	2.11717	2.28331	1.76541	2.63291	3.17465	2.55091	2.58982	2.34976	2.05811	2.07913	2.46767	2.84849	2.24279	2.06215	2.39936	2.97967	2.94925	2.79409	208	199	144	205	238	197	139	173
PGSC0003DMG402021057	Cytochrome P450	26.1	misc.cytochrome P450	2.07017	0.713361	-0.885489	0.702449	-1.27171	0.816325	1.55476	0.708353	3.16719	0.123329	2.39893	0.133794	4.46407	0.126913	0.797182	0.388055	-0.507717	0.315505	-0.00220959	3.019	-2.84507	-2.44955	-3.61214	-6.08323	-6.08323	-3.29347	1.4106	0.203714	0.583931	2.63112	-4.43927	-3.09012	-1.21399	0.437609	0.698677	-3.35228	-6.08323	-3.83406	64	49	25	45	36	299	4	6
PGSC0003DMG401021057	Cytochrome P450	26.1	misc.cytochrome P450	1.0687	0.746967	-1.19271	0.572446	-0.928149	0.748937	0.659084	0.759607	1.88527	0.109031	2.05132	0.0279109	3.12562	0.0299945	1.57341	1.01548	0.689091	1.67113	1.67107	3.51192	-0.799246	-0.727704	-0.85993	-0.435962	-6.08323	-0.126165	2.64356	2.04533	1.89144	1.66577	-0.868765	-0.318371	1.04867	2.28943	1.70423	-1.04086	-1.96778	-1.31353	110	76	58	116	116	421	18	21
PGSC0003DMG400017123	Cytochrome P450	26.1	misc.cytochrome P450	1.06832	0.656116	-0.634204	0.841739	0.257471	0.936091	0.830054	0.599804	-0.79004	0.528703	0.970553	0.37694	1.48749	0.238442	-2.11955	-0.624853	-0.688022	-0.463467	-0.358704	-0.71289	-2.84507	1.02473	0.668959	0.86859	-6.08323	-0.22078	0.600386	0.203714	0.258259	-0.841474	-0.953801	-0.0393236	0.239349	0.856304	-0.172946	-0.443114	-1.5737	-1.52713	8	24	22	26	28	22	4	72
PGSC0003DMG400017124	Cytochrome P450	26.1	misc.cytochrome P450	0.419018	0.397548	0.116648	0.913084	0.211073	0.759393	0.644771	0.0843053	-1.54281	0.000175564	-0.420783	0.1969	-0.0272784	0.950137	2.91184	3.98475	3.91729	3.28437	3.25157	3.92563	4.85048	5.11638	5.48078	5.11552	4.50765	4.5428	4.97479	4.03265	4.5333	4.66376	5.33918	4.79561	4.34564	4.46995	4.60948	4.69069	4.34557	4.47365	279	599	548	356	348	561	927	1236
PGSC0003DMG400017125	Cytochrome P450	26.1	misc.cytochrome P450	1.73566	0.434347	0.0197319	0.996712	1.20629	0.627898	-1.19851	0.222991	0.414681	0.65335	3.11608	0.00928231	-0.105179	0.906997	1.94019	3.57576	2.16246	1.52809	2.65527	3.44896	2.41516	2.56216	1.39444	0.717881	0.626061	-0.0373754	4.06118	3.63852	4.45975	1.03718	0.922543	0.870891	2.51911	3.69541	3.52239	1.46431	3.95784	4.61238	142	451	162	105	230	403	171	210
PGSC0003DMG400003501	Vacuolar protein sorting protein	29.3.4.3	protein.targeting.secretory pathway.vacuole	0.0752753	0.867738	-0.156598	0.755013	0.0323159	0.961592	-0.0186132	0.956433	0.152492	0.48798	0.323304	0.14395	0.468407	0.0459214	4.34244	4.21141	4.17218	4.15194	4.25253	4.79032	4.35411	3.87917	4.04473	4.07796	4.13859	3.84607	4.55147	4.2255	4.36326	4.3401	4.03635	3.7946	4.63871	4.58921	4.50251	3.91079	4.02105	4.3942	753	701	654	650	697	1022	657	524
PGSC0003DMG400006737	Cold-induced glucosyl transferase	26.2	misc.UDP glucosyl and glucoronyl transferases	-0.281464	0.938144	-2.21658	0.572446	-1.6273	0.54469	-1.32533	0.446703	0.0922769	0.960463	-0.394862	0.750209	-3.13017	0.141507	-1.68556	-1.1935	-1.13465	0.465798	-0.463521	2.60323	-0.0305871	-2.06387	-2.212	-2.35209	-1.16523	0.0050509	0.80289	0.0722346	-1.4027	2.06748	-0.442838	-1.01762	-2.07832	-1.37602	-6.08323	-0.0217287	0.0822063	-0.391687	11	16	16	50	26	224	31	8
PGSC0003DMG400033679	Gene of unknown function	35.2	not assigned.unknown	-0.488869	0.638525	-0.0722399	0.950684	0.810036	0.597413	-0.114404	0.901632	1.47176	0.00887709	1.44574	0.0523181	0.755339	0.202326	1.76842	2.10181	2.41431	2.36518	2.19475	1.93749	0.592461	0.220239	1.13303	0.983171	1.26642	1.11553	1.02739	1.49753	1.24934	-2.43801	0.378398	1.44292	1.90069	1.23385	1.33489	0.271229	1.51196	0.396087	126	162	193	188	167	141	48	41
PGSC0003DMG400033941	Gene of unknown function	35.2	not assigned.unknown	0.313976	0.648946	0.0350929	0.986336	0.305379	0.718784	0.251631	0.603076	-1.18348	0.0126401	-0.394327	0.389512	-0.410018	0.381732	0.965746	0.856258	0.958129	0.862596	1.17341	0.638992	2.55917	1.88351	1.88804	2.11479	1.118	1.98906	1.28096	1.33493	1.59139	0.938386	2.08622	2.36424	1.24727	1.00713	2.06534	2.1718	1.92174	1.47676	72	68	70	66	82	57	189	131
PGSC0003DMG400020039	Succinate/fumarate mitochondrial transporter	34.9	transport.metabolite transporters at the mitochondrial membrane	0.149917	0.874043	0.220231	0.803161	-0.425408	0.619851	-0.23565	0.672797	0.918901	0.0252038	0.171426	0.686754	0.302099	0.50489	2.95755	2.59971	3.33566	3.02823	2.73441	2.46158	1.13234	2.24966	2.76938	1.97778	0.923034	2.53652	2.78007	2.67841	2.4666	2.4093	2.54719	2.439	2.77452	2.51481	2.45062	2.71312	2.03914	2.08764	288	229	366	298	243	203	70	169
PGSC0003DMG400033168	Gene of unknown function	35.2	not assigned.unknown	-0.219778	0.730027	-0.332093	0.686895	-0.226427	0.773289	-0.152875	0.744445	-0.0611615	0.874812	0.0817306	0.828177	0.343462	0.349522	2.84314	2.82609	2.54261	2.95386	3.06161	3.19558	2.73123	2.85847	2.80441	2.73456	2.8766	3.41392	2.81394	3.02508	3.46468	2.4367	3.46164	3.15604	3.45654	3.0596	3.36717	3.45122	3.18829	2.21354	266	268	211	283	305	338	213	258
PGSC0003DMG400002474	Conserved gene of unknown function	35.2	not assigned.unknown	0.111992	0.803702	-0.378839	0.572446	-0.312045	0.449575	-0.228299	0.398477	-0.331545	0.158489	-0.1509	0.513514	-0.368327	0.137862	3.19236	2.884	3.03961	3.264	3.1707	3.81348	3.53043	3.26437	3.31738	2.90122	3.32892	3.54551	3.45268	3.7431	3.40405	3.83219	3.55309	3.66435	3.12136	3.32877	3.23975	3.69306	3.33326	3.77224	339	279	298	351	329	519	371	342
PGSC0003DMG400033363	Gene of unknown function	35.2	not assigned.unknown	0.347215	0.9363	-0.825159	0.572044	-0.775597	0.851133	-4.58007	0.00842699	4.58179	0.0021793	3.69507	0.00368723	2.26182	2.77931e-05	1.39292	2.17112	1.77826	1.89963	2.8038	3.11676	-2.84507	-2.06387	-3.61214	-1.19315	-6.08323	-2.93155	1.18066	1.68923	2.10964	-0.527192	-3.69079	-1.79302	4.15202	4.08037	3.89705	1.72848	1.19528	2.4365	97	170	124	136	255	320	4	8
PGSC0003DMG402022110	DNA binding protein	28.1	DNA.synthesis/chromatin structure	0.482549	0.377255	0.104972	0.950056	-0.147257	0.843102	1.44655	0.00709117	-1.66054	0.00077448	-2.76751	7.01342e-05	-0.829625	0.191334	-0.0234003	0.16837	-1.5342	-0.125749	-0.833258	-0.71289	1.30573	1.00469	1.33818	0.663931	1.06493	0.525792	-1.08409	-2.21504	-1.00179	1.25809	1.40476	1.38737	-1.12397	-1.17696	-0.908698	0.0183131	-0.439403	-0.29052	36	42	12	33	20	22	79	71
PGSC0003DMG400013227	Osmotin	20.1.7.5	stress.biotic.PR-proteins.PR5 (thaumatin-like proteins)	0.415481	0.90077	-3.44959	0.56952	-0.474114	0.894264	-2.84719	0.0385785	-0.723143	0.673757	-2.49576	0.239374	2.02431	0.00151081	-0.431247	0.328626	-1.65414	2.55826	2.27024	3.78544	-0.582153	0.288102	0.757423	-0.693251	1.16919	-0.973899	-2.78286	-2.00683	-0.916839	3.15019	-1.24388	0.1054	5.89332	4.38591	4.77231	3.21753	2.39532	3.38187	27	47	11	215	176	509	21	43
PGSC0003DMG400035769	Cytochrome P450	26.1	misc.cytochrome P450	0.676433	0.36314	-2.22495	0.635272	2.43248	0.0493546	3.04831	0.0045902	-6.33651	0.000765629	-1.90869	0.147238	-2.86029	0.128103	-3.02993	-2.7683	-6.08323	-3.84887	-1.79584	0.363595	2.33738	2.4702	2.21404	2.40523	0.25168	1.99959	-3.14989	-2.00683	-0.916839	-0.0505531	-0.64014	0.468675	-2.99115	-3.8008	-3.8517	-1.91999	0.187685	-0.391687	4	5	0	2	10	47	162	197
PGSC0003DMG400026885	GI11736	35.2	not assigned.unknown	0.126177	0.95369	2.5366	0.599543	-0.2963	0.896043	1.09863	0.361684	-1.34987	0.189928	-3.09309	0.0319995	-1.18362	0.417514	2.11174	4.03906	2.78672	-2.48432	2.10597	1.71772	2.87886	4.12397	6.06775	3.64519	3.81214	5.09897	2.13367	1.5313	0.988091	2.67013	5.43219	5.76649	2.97116	0.738018	2.41419	3.73271	2.76837	3.21555	160	622	250	6	157	121	236	621
PGSC0003DMG400009843	Receptor kinase	30.2.3	signalling.receptor kinases.leucine rich repeat III	-0.938131	0.303244	1.06024	0.56952	-0.459098	0.732871	-0.933759	0.172586	1.4003	0.0167712	-0.0917833	0.890347	0.809589	0.11877	3.594	3.70114	3.16452	3.27218	3.07102	0.953152	1.92965	2.25815	2.06023	3.10223	3.30051	2.72599	2.86654	2.54425	1.98272	2.45469	2.81477	2.35462	4.43165	3.59009	3.47367	3.5772	2.31999	3.18513	448	492	325	353	307	71	122	170
PGSC0003DMG400009844	Ubiquitin carrier protein	29.5.11.3	protein.degradation.ubiquitin.E2	0.0125347	0.982425	0.342308	0.572446	0.435943	0.198649	0.39208	0.0982072	0.806855	0.000637912	1.18195	1.13383e-05	0.967509	0.000284889	7.55793	7.54235	7.50052	7.5031	7.34156	6.72847	6.65664	6.75026	6.7731	6.7221	6.9227	6.49312	7.44547	7.52325	7.44893	6.58669	6.1771	6.10816	7.09759	7.41713	7.39147	6.23105	6.23423	6.53842	6999	7059	6574	6638	5935	3918	3243	3837
PGSC0003DMG400007780	Pto-like serine/threonine kinase	30.2.16	signalling.receptor kinases.Catharanthus roseus-like RLK1	0.74823	0.403427	-0.276266	0.847492	-0.344976	0.720588	-1.71483	0.00160587	-0.704173	0.18036	-0.0102811	0.983204	0.129766	0.693728	0.606285	0.500038	0.194124	-0.21445	0.773097	1.56775	1.37657	1.06397	0.969811	0.892246	-0.827573	0.815261	1.35646	1.03879	1.97162	1.88056	1.20348	1.38737	2.88163	3.02466	3.04385	2.55196	3.02236	2.98275	56	53	41	31	62	109	83	74
PGSC0003DMG400008804	Chlorophyll a/b binding protein	1.1.1.1	PS.lightreaction.photosystem II.LHC-II	0.0683971	0.984362	1.07167	0.657967	-0.62696	0.825784	3.42567	0.0139957	-4.3135	0.00063202	-7.5901	9.25671e-06	-2.04328	0.0712693	5.57568	5.43344	7.36391	6.19959	6.07525	2.88801	9.61362	10.1421	11.5391	10.8478	9.86362	10.4219	2.31493	4.13229	3.96475	10.7656	10.9486	11.479	5.81013	4.71352	4.38508	9.09661	6.55075	5.38799	1771	1636	5980	2689	2467	273	25185	40280
PGSC0003DMG400013231	Calcium ion binding protein	30.3	signalling.calcium	-0.186055	0.755069	-0.224345	0.739891	-0.0854085	0.922364	-0.700999	0.0565379	0.787515	0.0141237	1.00885	0.0026365	0.979088	0.00334309	4.74713	4.82114	4.35805	4.58048	4.86647	5.15491	3.78277	3.97494	3.79942	3.66592	4.56372	3.96637	5.00002	4.9825	4.86857	4.70002	3.26869	3.88427	5.48758	5.40203	5.71691	4.60782	4.42681	4.63666	997	1070	744	875	1067	1316	442	560
PGSC0003DMG400032286	Ve resistance gene	20.1.2	stress.biotic.receptors	1.665	0.351728	-0.459526	0.62178	0.225328	0.925001	-2.03138	0.0139625	1.9828	0.00517308	1.83236	0.0181068	1.51597	0.000555728	1.46504	1.82908	2.19754	1.75528	2.43239	2.67223	-0.650951	-0.271794	0.50828	-0.167915	-4.2124	-1.57931	1.4282	1.25634	1.64826	-1.02868	-0.505654	0.395483	3.62503	3.20937	3.34024	2.2241	1.17831	2.24758	102	134	166	123	197	235	20	29
PGSC0003DMG400030296	Conserved gene of unknown function	29.5.11.4.2	protein.degradation.ubiquitin.E3.RING	-0.408691	0.361431	-0.00564064	0.996712	-0.167068	0.805635	-0.52814	0.107353	0.955116	0.00144116	0.911241	0.0020549	0.618964	0.0243023	3.36438	3.58849	3.51668	3.3477	3.47719	3.66133	2.0645	3.05144	2.44469	2.81101	3.31194	2.76971	3.61904	3.80654	3.42454	3.07079	2.49199	2.55277	3.89372	3.62384	3.52922	2.85254	3.02236	3.31522	382	455	415	372	407	467	134	295
PGSC0003DMG400034095	Dehydrin DH2a	35.2	not assigned.unknown	1.07498	0.919711	-2.79982	0.705088	-1.475	0.898081	0.549009	0.942369	1.46074	0.755668	3.81583	0.216942	4.4364	0.301229	-1.00193	-3.05443	-6.08323	-2.48432	-4.5709	5.23381	-6.08323	-2.68952	-6.08323	-6.08323	-6.08323	-6.08323	-0.448514	0.505045	1.15437	1.79844	-6.08323	-6.08323	-3.35087	0.406923	0.0332617	-6.08323	-3.87236	-6.08323	18	4	0	6	1	1390	0	5
PGSC0003DMG400034120	NBS-LRR resistance protein	20.1.2.1	stress.biotic.receptors.CC-NBS-LRR	1.12113	0.205764	1.19558	0.594706	0.790125	0.415982	1.33561	0.0507502	-1.67898	0.00929226	-1.86629	0.0307877	-0.356755	0.67858	-1.25647	0.0629107	-1.22465	-1.43442	-1.79584	-2.73643	1.02617	0.586465	1.06533	0.579023	-2.24658	0.496353	-2.49052	-2.00683	-0.916839	0.0475127	0.232068	-0.0393236	-0.883384	-0.921962	-0.640028	-0.678872	-0.198806	-0.500486	15	39	15	13	10	5	65	53
PGSC0003DMG400024456	Autoinhibited calcium ATPase	30.3	signalling.calcium	-0.424535	0.915278	-0.915288	0.629345	-0.92246	0.821354	0.0321859	0.991647	2.25458	0.139967	2.29838	0.0569187	2.71643	0.0919179	2.10273	2.03831	0.613189	1.6587	1.78984	4.06744	1.41073	-1.02429	-2.45545	1.00503	1.00984	-2.40174	2.55017	2.59304	2.53606	1.29849	-0.382643	-0.0909814	0.969086	1.92811	3.15398	0.457513	-1.46311	-1.04278	159	155	55	115	126	619	85	17
PGSC0003DMG400019093	UDP-glucose:glucosyltransferase	16.8.1.12	secondary metabolism.flavonoids.anthocyanins.anthocyanidin 3-O-glucosyltransferase	0.245996	0.832081	-0.123541	0.860551	-0.0729834	0.965785	0.0346075	0.967922	2.13674	9.96342e-05	2.56954	1.19311e-05	1.48502	0.0051373	2.13845	2.87364	2.76934	2.3264	2.62363	3.19983	0.468212	0.763781	0.0754578	0.359003	0.588949	-0.22078	3.10412	3.23946	2.96331	0.912593	0.479161	0.194399	1.49467	2.08171	2.14752	0.457513	0.572305	0.235739	163	277	247	183	225	339	44	60
PGSC0003DMG400022113	Aspartic proteinase nepenthesin-1	29.5.4	protein.degradation.aspartate protease	0.331277	0.654922	0.16657	0.85015	0.386506	0.662093	0.367349	0.46585	0.400544	0.267888	0.473687	0.279211	0.300028	0.524647	1.93003	1.4513	2.12651	1.8348	1.55512	1.60673	1.02617	1.55202	1.7221	1.69804	0.662243	0.838909	1.62423	1.5313	1.40595	1.55342	1.16366	0.395483	1.70579	1.16216	1.22141	0.673517	1.74869	0.744881	141	103	158	130	107	112	65	104
PGSC0003DMG400020040	Receptor protein kinase	29.4.1.53	protein.postranslational modification.kinase.receptor like cytoplasmatic kinase III	0.556984	0.220377	-0.454157	0.830689	0.892222	0.105516	1.43196	0.00266525	-3.91128	8.68891e-06	-3.51395	0.000198516	-0.948724	0.0931618	-2.29905	-1.48188	-1.5342	-2.09936	-0.410161	-1.44794	2.34624	1.98922	2.07178	1.8386	1.56284	1.33097	-3.14989	-3.11948	-0.688412	1.1953	1.64058	0.843634	-0.238886	-0.0235228	-0.466981	1.22865	0.377993	0.512654	7	13	12	8	27	13	163	141
PGSC0003DMG400013218	Transferase, transferring glycosyl groups	3.6	minor CHO metabolism.callose	0.437943	0.497668	-0.0878535	0.968262	-0.0889709	0.930637	0.210474	0.668786	-2.21491	0.000483469	-1.82102	0.00150987	-1.84727	0.00373989	0.862723	1.07094	0.586975	1.38448	0.43691	0.973177	3.75644	2.05887	3.44273	2.60455	2.67886	2.58627	1.44559	1.12978	1.38937	3.04727	3.07837	3.3183	1.43669	1.41439	0.17933	3.29292	2.61294	2.64243	67	79	54	95	49	72	434	148
PGSC0003DMG400007782	Alpha-1,4 glucan phosphorylase L-1 isozyme, chloroplastic/amyloplastic	2.2.2.2	major CHO metabolism.degradation.starch.starch phosphorylase	-1.03866	0.277984	0.729678	0.613187	1.3058	0.192017	0.736203	0.30582	-0.794556	0.186027	-0.265027	0.663734	-0.603831	0.363894	6.89065	6.64937	7.27742	7.08215	6.54725	5.00005	6.41511	8.54935	8.24502	8.90615	8.89148	8.51456	5.95181	6.23941	6.29897	5.7758	6.33892	7.17001	6.68046	6.34068	6.16126	7.43814	7.16554	6.39107	4407	3801	5632	4958	3422	1182	2743	13354
PGSC0003DMG400029231	Conserved gene of unknown function	26.6	misc.O-methyl transferases	3.08095	0.593241	0.456267	0.77496	-0.191183	0.98255	-3.70325	0.145016	5.14098	0.0182513	4.75368	0.0248862	-0.384941	0.765561	1.66199	2.50222	2.67916	1.22497	2.34973	1.89613	-0.393496	-2.44955	-6.08323	-6.08323	-6.08323	-6.08323	2.10111	1.40947	2.68619	-0.102205	-2.0944	-6.08323	0.16986	0.662092	0.545438	-1.77607	1.97182	2.28903	117	214	232	85	186	137	24	6
PGSC0003DMG400002473	Glutamate decarboxylase 4a	13.1.1.1.1	amino acid metabolism.synthesis.central amino acid metabolism.GABA.glutamate decarboxylase	-0.606483	0.869648	-0.252997	0.734204	-0.10567	0.985263	-1.40159	0.520462	7.32934	2.0639e-05	7.48169	1.44923e-05	3.72184	0.0116684	2.5233	1.53255	1.45499	2.08759	2.01136	2.17214	-4.44679	-6.08323	-6.08323	-2.88373	-6.08323	-6.08323	1.83687	2.0336	2.39364	-6.08323	-4.43927	-6.08323	-0.19239	-1.00205	0.0711885	-2.99262	-6.08323	-2.99438	213	109	99	155	147	166	1	0
PGSC0003DMG400004564	UDP-glucosyltransferase	26.2	misc.UDP glucosyl and glucoronyl transferases	-0.903844	0.177826	1.52766	0.572446	-0.298008	0.78663	0.582798	0.375464	-1.61634	0.0170794	-4.05564	0.000476105	-2.7087	0.0113108	-1.25647	-1.71212	-1.04994	-2.48432	-3.36995	-2.73643	0.0582929	0.254569	0.50828	0.769887	1.48418	1.33097	-3.64338	-4.37519	-2.58904	0.421265	0.690058	0.571938	-2.25819	-4.53111	-2.28237	0.722817	-0.243822	-1.41638	15	11	17	6	3	5	33	42
PGSC0003DMG400022108	Conserved gene of unknown function	35.2	not assigned.unknown	0.269747	0.734781	-0.889163	0.56952	-0.56824	0.416842	-0.374761	0.424977	-0.316598	0.460692	-0.910501	0.0344737	-0.261795	0.544381	1.82433	1.75201	0.958129	2.16874	2.0404	3.00448	1.4605	1.96869	2.07178	1.58646	1.31268	1.72287	2.31493	1.15166	1.03149	2.15808	2.77568	2.24431	2.01408	1.74395	2.07471	1.9413	2.12131	2.56355	131	127	70	164	150	296	88	139
PGSC0003DMG400004553	Kinase	30.2.16	signalling.receptor kinases.Catharanthus roseus-like RLK1	-0.63258	0.0973053	0.0253732	0.980395	-0.367573	0.425544	-1.17915	0.000846111	-0.670384	0.0195575	-1.02616	0.00109908	-0.426324	0.0837575	2.79917	3.38109	2.90815	2.74038	2.9538	3.32198	3.37907	3.72243	4.01513	4.64782	3.99348	4.31936	3.15258	2.94591	3.02903	3.7689	3.93651	4.50943	4.40165	4.46251	4.49903	4.95461	4.69326	4.99583	258	394	272	244	283	369	334	470
PGSC0003DMG400037235	UDP-glucose:glucosyltransferase	16.8.1.12	secondary metabolism.flavonoids.anthocyanins.anthocyanidin 3-O-glucosyltransferase	-0.240823	0.820105	0.0506313	0.943593	-0.268286	0.836531	-0.585106	0.331924	2.76078	4.73507e-06	2.96869	8.90163e-07	1.65892	0.000335762	2.80474	3.54997	3.21675	3.22236	3.06633	3.13465	-0.393496	0.92167	0.728534	0.139373	0.511733	1.29723	3.7118	3.62295	3.66744	0.963726	0.270065	0.897642	2.36441	2.69706	2.96042	0.74685	1.21204	1.08324	259	443	337	341	306	324	24	67
PGSC0003DMG400012101	60S ribosomal protein L35a	29.2.1.2.2.535	protein.synthesis.ribosomal protein.eukaryotic.60S subunit.L35A	0.494113	0.15603	0.38002	0.57369	-0.492202	0.213918	-0.881588	0.00511592	1.4189	1.26296e-05	0.851145	0.00163963	0.115246	0.700934	9.39265	9.26154	9.27315	9.26797	9.08938	8.42917	8.19122	7.85475	7.62704	7.30878	7.5784	7.2943	9.01995	9.47889	9.20047	8.64117	8.20505	8.29893	8.90992	8.91737	8.83358	8.60042	8.58176	9.13226	24967	23243	22463	22560	19934	12737	9396	8251
PGSC0003DMG400031729	UPF0308 protein, chloroplastic	29.5.11.4.3.2	protein.degradation.ubiquitin.E3.SCF.FBOX	0.29178	0.597789	-0.437289	0.748476	0.00988858	0.990512	1.0803	0.0144359	-2.7287	1.76782e-05	-2.10607	9.98531e-05	-0.99469	0.0465368	1.11666	0.813545	1.57987	1.7078	1.55512	1.54117	3.31738	3.94109	4.4373	3.8095	3.50859	3.47179	1.79678	1.51451	1.99373	3.35558	4.25816	4.01525	1.69347	2.13885	1.62993	3.29292	3.06912	2.06872	80	66	108	119	107	107	320	547
PGSC0003DMG400033563	Ubiquitin-protein ligase	35.2	not assigned.unknown	-0.684447	0.0738489	-0.614086	0.56952	-0.334283	0.481668	-0.481849	0.101915	-0.511143	0.0641846	-0.342076	0.190045	-0.496914	0.071493	3.20925	3.55322	2.92395	3.97522	4.09996	3.46319	3.92841	3.81736	3.4648	4.28648	4.98569	4.0774	3.78536	3.72132	3.69806	4.02507	4.01972	4.18774	3.77296	3.6138	3.79308	4.11616	4.14845	4.40932	343	444	275	575	627	407	489	502
PGSC0003DMG400033184	Actin binding protein	31.1	cell.organisation	-0.185649	0.82608	-0.411946	0.613437	0.127438	0.917389	-0.100242	0.870166	0.40874	0.312303	1.33235	0.00241127	0.624875	0.123103	0.965746	1.1926	1.16721	1.33845	1.32272	1.89613	1.04804	1.06397	-0.120862	1.02657	0.298409	1.17248	1.83687	2.14686	1.74269	0.593488	1.05903	0.0105483	1.6172	1.47481	1.18728	0.816636	0.957487	0.620504	72	86	81	92	91	137	66	74
PGSC0003DMG400002479	Alpha-1,4 glucan phosphorylase L-1 isozyme, chloroplastic/amyloplastic	2.2.2.2	major CHO metabolism.degradation.starch.starch phosphorylase	-0.978875	0.331796	0.760902	0.613187	1.2934	0.215594	0.689681	0.361787	-0.912101	0.144472	0.0228491	0.97394	-0.634609	0.361015	6.71841	6.44505	7.03294	6.88478	6.27275	4.7575	6.20123	8.40935	8.32755	8.70128	8.73505	8.42852	6.12507	6.4664	6.5312	5.74416	6.18707	7.1219	6.53173	6.47849	5.95041	7.37906	7.20297	6.28392	3911	3299	4754	4324	2829	999	2365	12119
PGSC0003DMG400032771	MTN3 homolog	33.99	development.unspecified	-0.222272	0.545807	0.894639	0.572446	0.29615	0.473818	0.624958	0.0237611	-4.13484	4.55043e-09	-5.17696	4.84132e-08	-4.5972	1.99754e-07	1.98011	1.57152	1.96287	1.24174	1.45802	0.133825	5.81467	6.12654	5.96932	6.47184	5.87213	6.23302	0.327703	0.538644	0.612794	5.61417	6.02777	5.37735	0.544	0.713151	0.98359	5.7232	5.04516	5.26873	146	112	141	86	100	40	1809	2490
PGSC0003DMG400005594	Ubiquitin carrier protein	29.5.11.3	protein.degradation.ubiquitin.E2	0.0434039	0.932196	0.313455	0.587201	0.450537	0.261135	0.363057	0.180308	0.635733	0.00784866	1.09392	0.000107815	0.833724	0.00247947	5.84189	5.8248	5.63526	5.79977	5.55252	5.00978	5.06675	5.16682	5.16086	5.19851	5.10057	4.96703	5.73378	5.79327	5.79769	5.0601	4.61073	4.37311	5.44593	5.62754	5.73326	4.69532	4.45525	5.15787	2130	2146	1804	2038	1717	1190	1077	1280
PGSC0003DMG400031896	Gene of unknown function	35.2	not assigned.unknown	-0.208615	0.835691	-0.477189	0.791885	-0.0794721	0.960356	0.963055	0.187362	-1.30574	0.0546531	-2.25942	0.0151652	-0.811648	0.390936	0.0155434	1.22555	0.533072	0.749898	0.818512	1.64468	1.68644	2.15288	1.83482	2.19306	2.8766	1.42772	-0.811968	-0.480039	0.397466	1.82634	1.9984	2.11349	0.369025	0.0176793	-0.00568923	1.83321	1.91151	-0.962758	37	88	52	61	64	115	103	158
PGSC0003DMG400034094	Gene of unknown function	35.2	not assigned.unknown	-0.566656	0.542865	-0.408831	0.833268	-1.1529	0.202029	-0.456501	0.515885	-1.13032	0.112465	-0.314605	0.509794	-1.26049	0.0755572	-1.95994	-1.1935	-1.78496	-0.358649	-2.09941	-1.24925	-0.650951	-0.599527	-0.287898	-0.217688	1.00984	-0.430942	0.775643	-0.124079	0.29434	0.307111	0.690058	0.897642	-0.677242	-1.73806	-1.54855	0.336033	-0.0716176	-0.445061	9	16	10	28	8	15	20	23
PGSC0003DMG401033165	Gene of unknown function	35.2	not assigned.unknown	-0.464509	0.595279	-0.277822	0.910829	0.0131296	0.993371	0.836165	0.268738	-1.71101	0.0268935	-2.14689	0.0179722	-1.23685	0.204458	-1.95994	-0.218042	-0.625383	-1.43442	-0.905264	0.363595	0.787061	0.900145	0.606818	1.7764	0.830673	1.01532	-1.55159	-1.82492	-0.83661	0.963726	0.573343	0.758629	-1.77448	-1.60703	-0.522389	0.303995	1.12619	-1.6471	9	32	23	13	19	47	55	66
PGSC0003DMG400001287	Glutamate decarboxylase isozyme 3	13.1.1.1.1	amino acid metabolism.synthesis.central amino acid metabolism.GABA.glutamate decarboxylase	-0.822071	0.820803	0.0764609	0.906406	-2.65699	0.352732	-2.30103	0.235888	8.13098	1.59492e-05	5.90614	1.05049e-06	3.09557	0.00354515	4.3821	3.72439	4.06942	4.16519	4.03411	3.74524	-6.08323	-2.68952	-3.61214	-0.624501	-6.08323	-3.77771	4.58913	4.44293	4.43774	-0.841474	-1.91316	-1.48592	0.748504	1.3832	1.83122	-1.77607	-2.75068	-0.746303	774	500	609	656	599	495	0	5
PGSC0003DMG400003495	Alpha-1,4 glucan phosphorylase L-1 isozyme, chloroplastic/amyloplastic	2.2.2.2	major CHO metabolism.degradation.starch.starch phosphorylase	-1.17288	0.152351	0.76929	0.591803	0.501662	0.673212	0.148306	0.851796	0.177141	0.759945	-1.03805	0.12432	-0.501883	0.448198	4.84497	4.75496	5.30221	4.98703	4.40917	3.19983	3.52655	5.52072	5.31091	6.40506	6.13285	5.35105	3.2985	3.31896	3.13728	3.90594	3.90365	5.0715	4.6877	3.63712	4.0872	4.88187	4.75463	4.28576	1067	1022	1432	1160	777	339	370	1636
PGSC0003DMG400031892	Conserved gene of unknown function	35.2	not assigned.unknown	0.30273	0.368844	-0.255819	0.607316	-0.0106901	0.986249	0.0659603	0.818388	-0.20332	0.325851	0.279901	0.170304	0.161832	0.481156	2.78797	2.78246	2.91344	3.13978	2.94359	3.16543	2.78431	3.22596	3.06925	2.8048	2.30839	2.99166	3.58413	3.26979	3.11728	2.95552	3.19159	2.9669	3.04093	3.05466	3.28079	2.97967	3.00322	2.91022	256	260	273	322	281	331	221	333
PGSC0003DMG400031727	Gene of unknown function	35.2	not assigned.unknown	-1.04031	0.220377	-0.849011	0.572044	-0.845372	0.416842	-1.7529	0.00780654	0.5227	0.372645	0.652178	0.152884	0.885843	0.010215	0.728521	-0.132036	-0.158206	0.6019	0.86254	1.51409	-0.125304	-0.271794	-0.77474	0.717881	0.511733	0.716589	1.00411	0.810281	1.50165	1.39479	-0.0196872	0.0587536	2.16456	2.09139	2.52082	1.32758	1.32424	1.47676	61	34	32	55	66	105	29	29
PGSC0003DMG400032085	Cell division protease ftsH	31.2	cell.division	0.33955	0.338926	-0.125695	0.847492	0.518295	0.192828	0.719548	0.0139041	-0.817204	0.00179201	-0.452944	0.0957231	0.004355	0.990699	1.69835	1.96214	2.36887	2.04045	2.19475	2.16345	2.70395	2.83597	2.9366	2.42969	2.60643	2.43931	1.82363	1.51451	2.18845	2.12477	2.27557	2.51871	1.84605	2.34714	2.13862	2.29916	2.21578	1.79716	120	147	187	150	167	165	209	254
PGSC0003DMG400033020	RNA-binding gricine-rich protein-1c	27.4	RNA.RNA binding	1.23038	0.113485	-0.203865	0.940412	0.292326	0.746854	0.439138	0.370672	-2.89623	0.000410106	-5.00902	0.000399871	-2.4337	0.00453112	-1.08189	-2.14564	-1.13465	-0.576501	-1.23571	-1.95288	1.35919	1.49573	1.43077	-0.693251	0.430148	0.885074	-6.08323	-2.45845	-3.24308	1.10708	0.661752	1.69247	-1.64361	-0.705341	-1.94298	0.367375	1.36978	1.22668	17	8	16	24	15	9	82	100
PGSC0003DMG400031725	26S protease regulatory subunit S10b	29.5.11.20	protein.degradation.ubiquitin.proteasom	-0.337832	0.384731	0.0698437	0.906633	-0.365185	0.415457	-0.328678	0.253259	0.64018	0.00969437	0.72279	0.00273755	0.43836	0.0687114	2.50289	2.54201	2.69151	2.58479	2.39541	2.54422	1.65829	2.08772	2.06023	2.31184	2.26199	2.24944	2.94812	3.06598	3.0608	1.81246	2.59288	2.48382	2.98134	2.56431	2.56801	2.27457	2.18214	2.34513	210	220	234	219	192	215	101	151
PGSC0003DMG400031563	Gene of unknown function	35.2	not assigned.unknown	-0.245244	0.757958	0.0123896	0.995632	0.87826	0.361572	0.60458	0.300004	-0.0583011	0.903251	0.414231	0.494179	-0.0596224	0.932807	0.631575	0.677252	1.2363	0.575687	1.41431	0.507855	0.958505	0.833574	0.919573	0.960971	1.3794	1.15375	0.126736	0.435405	0.722794	-1.02868	0.874021	0.150586	0.989397	-0.577117	0.279928	0.673517	0.285975	-0.06487	57	60	85	54	97	52	62	63
PGSC0003DMG401031907	Gene of unknown function	35.2	not assigned.unknown	-0.0208928	0.987514	-0.540352	0.735136	0.0784628	0.950133	1.41161	0.035597	-1.68515	0.00720583	-1.8249	0.00995026	-0.842917	0.336614	-0.282116	-0.132036	0.560275	0.726262	0.217135	0.804606	1.67243	1.79297	1.70737	1.51207	0.588949	2.82996	-0.514247	-0.351377	0.29434	1.57001	1.76554	1.59777	-0.103667	-0.705341	-0.768118	0.457513	0.917158	-0.445061	30	34	53	60	42	64	102	123
PGSC0003DMG400033718	Conserved gene of unknown function	30.2	signalling.receptor kinases	-0.116722	0.973513	-1.32323	0.594387	1.74692	0.620899	-1.38804	0.303992	0.377028	0.779884	1.46954	0.429644	4.25499	8.12019e-06	-1.68556	-0.05087	0.00907798	0.521788	0.217135	1.48649	-0.516488	-1.1991	-1.15061	-1.29633	0.101661	-1.14891	-2.24756	-1.2653	-0.26437	-1.02868	-6.08323	-0.92096	5.21101	4.3681	4.47801	0.271229	-0.793752	1.86451	11	36	36	52	42	103	22	15
PGSC0003DMG400032839	Gene of unknown function	35.2	not assigned.unknown	-0.554191	0.422063	0.0604209	0.953975	-0.308663	0.762675	-0.159052	0.801448	1.11936	0.00969571	1.32452	0.00179099	0.556318	0.21028	2.51653	2.50222	2.39177	2.4542	2.3879	2.3889	1.61499	1.31233	1.11081	1.24441	3.13014	1.60368	3.15786	2.83535	2.9577	1.12964	1.75218	2.09049	1.77763	2.30616	2.12065	1.56237	1.22862	1.75044	212	214	190	200	191	193	98	88
PGSC0003DMG400034296	Gene of unknown function	35.2	not assigned.unknown	-1.0101	0.115049	-0.877686	0.596444	-1.67616	0.0146301	-0.567377	0.26936	-1.39455	0.0295681	-0.561826	0.0852215	-1.31415	0.0224466	0.161587	-0.132036	-0.753505	1.3693	0.283417	0.269565	0.812836	1.00469	1.70737	2.09454	2.49047	1.97845	2.40659	2.02177	2.36847	2.4093	2.96131	3.11674	0.133819	0.467655	0.624091	1.98237	2.20744	0.965458	41	34	21	94	44	44	56	71
PGSC0003DMG400033858	Starch phosphorylase L	2.2.2.2	major CHO metabolism.degradation.starch.starch phosphorylase	-1.05447	0.193947	0.634574	0.663701	0.419902	0.761583	0.0508941	0.955371	0.0649108	0.918962	-1.52788	0.0816743	-0.583119	0.408335	3.14045	3.09488	3.48509	3.52939	2.83176	1.45835	1.9059	4.00298	3.57439	4.74521	4.50267	3.48309	1.37473	1.085	1.2121	2.39073	2.80832	3.05866	3.02626	1.92811	2.65174	3.59054	2.96417	2.81694	327	323	406	422	260	101	120	571
PGSC0003DMG400033554	Conserved gene of unknown function	35.2	not assigned.unknown	-0.11627	0.896296	0.143416	0.890937	0.339099	0.746903	-0.570409	0.221686	0.332087	0.418342	-0.142988	0.804075	-0.528146	0.214742	1.04317	1.83977	1.93196	1.68346	1.67107	1.03164	0.981414	1.15765	1.7221	1.22591	2.22618	0.929808	0.400856	1.03879	0.920438	1.37603	0.849133	0.571938	1.43669	1.28537	1.22141	2.29101	1.62895	1.61357	76	135	138	117	116	75	63	79
PGSC0003DMG400031908	Gene of unknown function	35.2	not assigned.unknown	-0.693575	0.28106	0.0997917	0.961661	-0.320002	0.743589	-0.272854	0.623858	-1.00864	0.069165	-0.986976	0.0632188	-0.79934	0.129804	-0.785643	-0.0908824	0.388784	0.217191	0.67774	-1.67843	0.734087	0.639389	1.19769	1.18819	2.04621	1.48879	0.436086	0.324206	-0.212816	1.1953	1.31673	0.949702	0.369025	0.554212	0.0332617	1.32758	0.832952	1.19213	21	35	47	42	58	11	53	55
PGSC0003DMG400033006	Inosine-uridine preferring nucleoside hydrolase	23.2	nucleotide metabolism.degradation	0.695814	0.856152	0.250558	0.72006	-0.929386	0.837895	-2.73644	0.151225	7.75024	1.79886e-05	7.21187	3.0664e-05	3.73101	0.00122817	2.69506	2.45437	2.36116	2.11515	2.37275	2.27252	-3.69974	-6.08323	-6.08323	-6.08323	-6.08323	-6.08323	2.56616	2.80806	3.28805	-1.02868	-6.08323	-6.08323	1.04867	1.12494	1.48292	-3.83249	-3.3952	-0.242478	240	207	186	158	189	178	2	0
PGSC0003DMG400031714	Cyclic nucleotide-gated ion channel	34.22	transport.cyclic nucleotide or calcium regulated channels	-0.331987	0.501967	-0.298074	0.669663	0.0401353	0.966286	-0.134081	0.743675	0.0178949	0.959339	0.121185	0.723833	0.246594	0.452453	1.98011	2.36105	2.46557	2.3264	2.50364	2.86675	2.52059	2.13456	2.0946	2.06362	2.89952	2.82996	1.91387	2.67841	2.40193	1.91993	2.46767	2.22331	2.58065	2.45607	2.85021	2.21552	2.58746	2.34513	146	194	200	183	207	269	184	156
PGSC0003DMG400033317	Avr9/Cf-9 rapidly elicited protein 180	35.2	not assigned.unknown	0.661027	0.552005	0.137721	0.893264	-0.169418	0.914905	-0.950244	0.136075	3.62611	1.16939e-06	2.94762	9.10069e-06	1.27759	0.0110999	6.23328	6.43496	5.75856	5.83818	5.82636	6.34866	2.48897	2.52748	2.53088	2.97508	1.85626	0.766768	5.67139	5.29787	5.92685	2.38136	3.29196	2.34494	3.85273	5.35558	5.02631	3.48018	3.29443	3.62786	2794	3276	1965	2093	2076	3011	180	205
PGSC0003DMG400034081	Syntaxin	31.4	cell.vesicle transport	-0.0494183	0.93519	-0.275237	0.698286	0.151634	0.816036	-0.128855	0.716433	-0.594402	0.0428103	-0.275887	0.36344	-0.303838	0.313531	2.13845	2.68512	2.23178	2.28655	2.51748	3.08029	2.86044	2.81312	3.19072	2.94711	3.25977	2.82996	2.92351	2.06852	2.55848	2.41849	3.07837	2.87566	2.80349	2.84174	2.67656	3.26407	3.07829	2.88881	163	243	170	178	209	312	233	250
PGSC0003DMG400033541	Conserved gene of unknown function	35.2	not assigned.unknown	0.132407	0.88433	0.706687	0.692755	-0.206661	0.84037	1.37732	0.0254777	-1.96419	0.00145465	-2.75972	0.00042181	-0.700353	0.320585	1.74544	1.55865	2.58296	1.80125	1.29085	0.663847	3.69193	3.58079	4.5323	3.67618	3.25977	4.34022	1.4282	1.29617	1.37259	4.18445	3.85448	4.35392	2.17347	2.0323	1.33489	3.92666	2.24865	1.46234	124	111	217	127	89	58	415	426
PGSC0003DMG400033835	Gene of unknown function	35.2	not assigned.unknown	-0.840255	0.0599863	-0.253525	0.716789	-0.247905	0.710411	-0.459779	0.18663	-0.00568818	0.987061	-0.153595	0.641806	0.0488414	0.883508	1.00498	1.4373	1.55304	1.50049	1.29085	1.95773	1.49275	1.43715	1.04203	2.09454	2.62488	1.90193	1.57766	1.12978	1.56209	1.58642	1.55082	1.61399	1.93251	1.78032	1.82013	1.79914	1.60376	1.99047	74	102	106	103	89	143	90	96
PGSC0003DMG400034273	Phosphatidylinositol n-acetylglucosaminyltransferase subunit p	35.1	not assigned.no ontology	-0.210348	0.80176	0.0313566	0.984671	-0.37173	0.669335	0.0148654	0.982694	-0.0304997	0.950517	-0.159813	0.717576	-0.15097	0.779763	0.126438	0.134066	0.638936	0.465798	0.346787	-0.0160245	0.40183	0.352915	0.206941	1.08932	-0.396973	0.690829	0.855885	0.324206	0.430265	0.832325	0.511243	0.758629	0.399701	-0.459364	0.518237	0.132173	0.317304	0.484383	40	41	56	50	46	36	42	45
PGSC0003DMG400032746	Gene of unknown function	35.2	not assigned.unknown	-0.354598	0.257373	-0.310942	0.600896	-0.378501	0.288928	-0.57385	0.0189241	-0.830541	0.00120921	-1.00257	0.000184345	-0.806742	0.00114137	2.57636	2.25332	2.60272	2.87544	2.96899	2.51719	3.31287	3.44617	3.14226	3.64519	3.98636	3.40207	2.78007	2.73747	2.53606	3.75082	3.72367	3.57602	3.30678	2.84174	3.0675	3.95272	4.01867	3.66612	221	180	220	268	286	211	319	388
Sotub01g005580	Glutamate decarboxylase	13.1.1.1.1	amino acid metabolism.synthesis.central amino acid metabolism.GABA.glutamate decarboxylase	0.509944	0.444037	0.271915	0.836814	0.695582	0.344457	1.15527	0.0245923	-3.24896	1.56476e-06	-3.0855	6.43996e-06	-2.70473	7.76965e-05	3.88173	3.36639	4.16555	4.11829	3.15751	3.31415	6.22542	7.36726	7.55791	6.86232	6.21507	6.54751	3.6152	3.21888	2.98555	5.85834	6.44912	6.75674	2.87619	2.84174	3.84052	6.48656	5.2488	5.9497	547	390	651	635	326	367	2405	5885
Sotub01g005570	Protein XRI1	35.2	not assigned.unknown	1.07017	0.130592	0.81596	0.606728	-0.260871	0.771078	1.32423	0.0205665	-1.80623	0.00117328	-3.90147	0.00011635	-1.33428	0.0573068	2.66476	1.97188	2.95502	2.1422	2.00154	0.992928	3.68148	4.53696	4.78294	2.95275	3.14938	3.65614	0.436086	0.435405	1.15437	4.1379	5.06976	4.55426	1.71802	2.08171	1.23818	4.01589	3.00803	2.00049	235	148	281	161	146	73	412	827
Sotub01g005560	Sodium/hydrogen exchanger Na+ H+ antiporter	34.14	transport.unspecified cations	-0.245516	0.362113	-0.245891	0.588609	0.458905	0.140833	-0.0697678	0.765998	-0.365527	0.0439074	0.0725888	0.724429	-0.394343	0.0457042	3.76659	3.97509	3.81654	4.16299	4.00984	4.12451	3.90463	4.36104	4.38965	4.44283	4.71993	4.26147	3.97696	3.7681	3.75419	3.63335	3.69951	3.94965	3.91776	3.77567	3.9866	4.1345	4.42501	4.30407	505	595	511	655	589	644	481	732
PGSC0003DMG400022766	Protein kinase	28.99	DNA.unspecified	-0.431021	0.187982	-0.269375	0.615172	0.07267	0.895235	-0.234913	0.370903	-0.398902	0.0701093	-0.0984177	0.670792	-0.21924	0.37393	5.28129	5.49133	5.26342	5.32268	5.58245	5.93929	5.57685	5.92813	5.72704	5.95034	6.54862	6.02777	5.72668	5.34373	5.648	5.80677	5.55077	5.65821	5.83489	5.91674	5.52869	5.69723	6.17614	6.06456	1444	1703	1394	1464	1753	2267	1534	2170
Sotub01g005540	UPF0497 membrane protein 17	35.2	not assigned.unknown	2.20994	0.434577	-2.06933	0.579836	-0.430689	0.876494	-2.40817	0.0286162	-1.64464	0.27265	-3.0921	0.09718	-1.5083	0.0500979	-1.00193	-3.05443	-1.13465	-1.06099	-0.981054	2.98489	0.18212	-0.796332	0.402515	-0.841436	-6.08323	-0.973899	-3.64338	-3.61482	-1.18836	0.657005	-0.114416	0.468675	1.0679	0.810147	0.518237	1.81058	2.23231	2.87254	18	4	16	17	18	292	36	20
Sotub01g005530	Zinc finger protein	27.3.11	RNA.regulation of transcription.C2H2 zinc finger family	-0.210355	0.795806	0.284368	0.809754	0.566028	0.550366	0.0840504	0.89538	-0.205934	0.651955	-0.751278	0.244503	-1.00363	0.0911867	1.09864	1.74065	1.09464	1.38448	1.3539	0.363595	0.863044	1.55202	2.19305	2.02134	1.09171	1.92421	-0.00881959	0.665721	-0.0232567	1.23746	0.232068	1.46097	0.205023	0.581948	0.518237	0.96743	1.76014	1.57387	79	126	77	95	93	47	58	104
Sotub01g005520	G-type lectin S-receptor-like serine/threonine-protein kinase At1g11330	29.4	protein.postranslational modification	-0.313282	0.603779	0.424515	0.825036	-0.149054	0.865085	0.984163	0.0459543	-2.27668	0.000423635	-3.00845	0.000280606	-1.3469	0.0467177	0.444463	0.445133	1.03771	0.407546	0.465742	-0.228287	2.39824	3.06117	3.28798	3.2651	2.9589	3.40998	0.0829511	0.203714	-0.114925	2.73042	3.42	3.01656	1.02918	0.375571	0.343296	3.01967	1.84857	0.923958	50	51	74	48	50	31	169	297
Sotub01g005510	Clathrin assembly protein	35.1.21	not assigned.no ontology.epsin N-terminal homology (ENTH) domain-containing protein	-0.778226	0.28106	-0.995067	0.742722	-0.662135	0.44883	1.54907	0.0583629	-3.75365	0.00142854	-3.43051	0.000717505	-1.0844	0.318199	-4.58484	-1.84267	-2.71344	-0.69915	-3.36995	-2.11254	0.65079	0.900145	0.47388	1.38444	1.31268	1.65787	-2.78286	-1.51815	-1.9598	1.89381	1.47151	0.668302	-1.03924	-2.04235	-2.72697	0.237701	-0.728316	-2.08175	1	10	5	22	3	8	50	66
Sotub01g005500	Microtubule associated protein	31.1	cell.organisation	-0.338583	0.391903	0.232792	0.703355	-0.482239	0.26526	-0.0129516	0.973375	0.287319	0.257081	-0.606578	0.020681	-0.241441	0.403954	6.4026	6.05881	6.28624	6.4501	6.25943	5.33979	5.88698	6.04184	5.95691	6.24891	6.4264	6.22575	5.94724	5.70076	5.86446	6.45552	6.59939	6.27813	5.63667	5.66043	5.90322	6.20364	6.14646	5.57471	3142	2524	2833	3199	2803	1496	1902	2348
Sotub01g005490	Unknown Protein	35.2	not assigned.unknown	0.232467	0.862023	0.0445431	0.97052	-0.730995	0.500247	-0.701732	0.298021	1.42865	0.00945136	-0.864155	0.152446	0.459586	0.354874	1.36304	1.40888	1.38064	1.68346	1.5143	0.826787	-0.0305871	0.559257	-0.77474	-0.167915	0.588949	-1.05875	0.327703	-0.291108	-0.554029	0.593488	1.10179	0.318379	1.36076	0.497088	1.46878	1.12243	0.49221	0.365411	95	100	94	117	104	65	31	52
Sotub01g005470	Prolyl 3-hydroxylase 1	35.1	not assigned.no ontology	0.0934193	0.850017	0.0505424	0.957486	0.200958	0.704756	0.380491	0.196865	-0.978535	0.00123561	-0.829242	0.00732897	-0.692931	0.0297944	2.0661	2.19627	2.33777	2.51063	2.10597	1.83179	3.22921	3.05632	3.25797	3.05585	2.5783	3.52743	2.04517	2.30165	2.09948	2.77405	3.06221	3.08799	1.95334	2.441	1.92741	3.04897	2.84023	2.50142	155	173	183	208	157	131	301	296
Sotub01g005450	cDNA clone J065210E11 full insert sequence	35.1	not assigned.no ontology	-0.0583068	0.93196	0.144428	0.793411	-0.708837	0.138675	-0.709696	0.034955	1.25493	0.000112743	0.688061	0.00772318	0.54807	0.0375965	3.39054	3.2105	3.24636	3.23078	3.12172	3.06171	2.36378	1.79297	1.93937	1.46552	2.21404	2.58627	3.33629	3.45715	3.4765	2.89094	2.72186	2.59425	3.34669	3.30816	3.20178	2.4677	2.61923	3.12688	389	350	344	343	318	308	165	123
Sotub01g005440	Xyloglucan endotransglucosylase/hydrolase 13	10.7	cell wall.modification	-0.0728191	0.912738	0.0316631	0.980058	-0.0736627	0.930588	0.846702	0.0274066	-1.73138	4.21551e-05	-2.19448	6.31093e-06	0.0262022	0.951529	4.13482	3.77814	4.14099	4.43679	3.98516	3.53568	5.57872	5.37912	6.29102	5.39759	5.8409	6.22406	3.60363	3.71766	3.56409	5.5403	6.29985	5.62257	5.15816	4.83087	4.79373	5.29537	4.75892	4.65104	652	519	640	792	579	428	1536	1483
Sotub01g005430	Zinc finger protein 7	27.3.11	RNA.regulation of transcription.C2H2 zinc finger family	0.272791	0.357073	-0.00150809	0.99905	0.433915	0.176706	0.279717	0.212195	-1.29965	3.02255e-06	-0.951259	0.000108867	-1.17034	3.50421e-05	4.38582	4.56364	4.8073	4.6211	4.58536	4.55317	6.01948	5.88495	5.74878	5.38409	5.55608	5.89235	4.67826	4.19158	4.62116	5.41271	5.33022	5.61049	4.29758	4.75523	4.25519	5.40987	5.70401	5.70063	776	895	1016	900	878	867	2085	2106
Sotub01g005400	Protein OBERON 3	35.2	not assigned.unknown	0.592543	0.212515	-0.120962	0.896334	-0.265438	0.640401	0.0474198	0.911193	-0.803927	0.0143028	-0.619458	0.0424972	-0.389971	0.238531	1.88867	1.78555	1.94234	2.48269	2.01136	1.48649	2.49694	2.64213	2.8982	2.074	2.30839	1.91311	2.58982	2.06852	2.29914	2.7883	2.76906	3.27304	2.39519	2.3552	1.96818	3.13798	2.45992	2.28903	137	130	139	204	147	103	181	222
Sotub01g005370	U-box domain-containing protein	29.5.11.1	protein.degradation.ubiquitin.ubiquitin	-2.55931	0.613541	-0.432732	0.765219	-0.633991	0.943735	-5.64904	0.0523044	7.46576	0.00317824	7.99865	0.00175989	2.0473	0.0543658	1.25327	1.51932	1.56652	1.17347	1.4436	3.00934	-6.08323	-6.08323	-6.08323	1.14945	-6.08323	-6.08323	2.1229	2.74469	2.95206	-6.08323	-4.43927	-6.08323	0.624124	1.71919	2.6704	0.132173	-0.728316	-0.500486	88	108	107	82	99	297	0	0
Sotub01g005330	Zinc-finger protein 1	27.3.11	RNA.regulation of transcription.C2H2 zinc finger family	-0.619613	0.538608	-0.026246	0.996359	1.10902	0.481219	1.92349	0.0924007	-1.48005	0.0939798	0.500123	0.606796	0.215802	0.882921	0.0534635	0.266643	-1.78496	-1.14568	0.795983	-0.994667	0.0582929	2.24966	0.50828	1.43363	1.88716	1.60368	0.0377953	-0.0225856	1.09424	1.37603	-1.60735	0.0105483	-1.21399	-0.24928	-0.640028	-1.12559	0.11823	-1.77795	38	45	10	16	63	18	33	169
Sotub01g005320	Alpha alpha-trehalose-phosphate synthase	3.2.3	minor CHO metabolism.trehalose.potential TPS/TPP	-0.45259	0.501663	0.37187	0.707323	0.325526	0.706533	0.461623	0.352389	-0.718561	0.0830776	-0.34974	0.402429	-0.170585	0.73478	5.60311	6.13884	5.74677	5.31181	5.60935	5.45196	6.77855	6.66947	6.19859	6.91848	7.41307	6.65799	5.2654	5.48937	6.86015	6.21227	6.15506	6.30023	5.4293	6.13373	6.1847	6.06774	6.73278	5.45962	1805	2668	1949	1453	1786	1617	3529	3628
Sotub01g005310	Necrotic spotted lesions 1 (Fragment)	35.2	not assigned.unknown	0.593213	0.243666	-0.525189	0.572446	-0.311084	0.627424	0.539712	0.160949	-0.684892	0.0418149	-0.821308	0.0165995	-0.130708	0.751888	4.72527	4.47563	4.16112	4.41108	4.91954	5.60819	4.90542	5.15324	5.36354	4.73052	3.9244	4.91095	4.85949	4.28857	4.73383	5.43666	5.66836	5.24429	4.58966	4.39376	4.42407	5.00406	4.5735	4.22298	982	842	649	778	1107	1802	963	1268
Sotub01g005280	Carboxyl methyltransferase	26.6	misc.O-methyl transferases	1.8302	0.343226	-0.36607	0.862497	-0.472923	0.784373	-0.278291	0.791377	-0.264621	0.764661	-0.0939662	0.908472	0.945682	0.166063	0.444463	0.445133	-0.03096	-0.358649	0.548934	1.76443	0.468212	0.0741133	1.21862	0.488804	-6.08323	0.554643	0.327703	0.782505	1.62011	1.06086	1.05903	0.949702	1.6172	1.54695	2.15637	1.37461	0.672617	0.455547	50	51	35	28	53	125	44	37
Sotub01g005260	Aspartokinase	13.1.3.6.1.1	amino acid metabolism.synthesis.aspartate family.misc.homoserine.aspartate kinase	-0.444637	0.462577	0.459729	0.604767	-1.1474	0.0746329	0.387427	0.392483	-0.97766	0.0115807	-2.90397	4.4239e-07	-1.96268	7.78684e-05	7.00905	6.86014	7.51211	7.08593	7.12085	5.79627	8.04342	8.27365	8.00282	8.18892	8.53906	8.92461	6.09301	6.43385	6.51981	9.37554	9.4297	8.95569	6.08069	5.82543	5.35989	8.18581	7.38494	7.58128	4784	4399	6627	4971	5093	2053	8481	11031
Sotub01g005250	Aspartate-semialdehyde dehydrogenase	13.1.3.6.1.2	amino acid metabolism.synthesis.aspartate family.misc.homoserine.aspartate semialdehyde dehydrogenase	-0.134486	0.857718	0.622891	0.572446	-0.425986	0.542835	-0.521785	0.226966	2.18428	9.85139e-06	1.26748	0.00143888	-0.115003	0.794102	6.91434	6.68127	6.95757	6.90992	6.44281	5.33206	4.63803	4.74143	4.61749	4.40222	4.91623	5.09284	6.19165	6.90921	5.97905	5.3432	5.17364	4.75961	5.09747	5.0846	5.03952	4.95719	5.13362	5.47587	4480	3886	4512	4400	3183	1488	800	953
Sotub01g005240	SEC14 cytosolic factor family protein	29.3.4.99	protein.targeting.secretory pathway.unspecified	-0.23797	0.620192	0.1497	0.821785	0.0664312	0.935049	-0.182402	0.606561	0.230841	0.404422	-0.131601	0.69024	0.127042	0.683892	1.87815	2.26128	1.71915	1.80125	1.48643	2.12816	1.50861	1.99938	1.63137	1.81404	1.91741	2.13947	1.88866	1.21537	1.47045	1.61868	1.56618	1.79564	1.98403	1.86177	2.25029	1.77596	2.16502	1.77399	136	181	119	127	102	161	91	142
Sotub01g005230	SEC14 cytosolic factor family protein	29.3.4.99	protein.targeting.secretory pathway.unspecified	0.344874	0.225277	-0.18257	0.690105	0.23041	0.509558	0.061612	0.812841	-0.473435	0.0154986	-0.0671677	0.741572	0.231269	0.263468	4.92001	4.86886	4.99095	5.13909	5.01651	5.17126	5.18126	5.43164	5.5882	4.86062	4.87635	5.41243	5.26784	4.83311	5.20227	5.05126	5.28802	5.16668	5.51586	5.72249	5.47045	5.5445	5.11591	5.35519	1124	1106	1154	1289	1184	1331	1166	1538
Sotub01g005220	SEC14 cytosolic factor	29.3.4.99	protein.targeting.secretory pathway.unspecified	-0.0437277	0.958757	0.122211	0.857741	-0.295357	0.676357	0.371228	0.398464	1.27972	0.000370953	1.18533	0.000581638	1.47923	0.000390487	3.75513	3.70114	3.52361	3.81919	3.49128	3.30628	2.05373	2.43321	2.66652	2.90122	1.52405	2.67435	4.07241	3.75744	3.75743	2.77405	2.57021	2.68918	3.47106	3.47277	3.52239	2.638	1.76014	1.63944	501	492	417	516	411	365	133	192
Sotub01g005210	SEC14 cytosolic factor	29.3.4.99	protein.targeting.secretory pathway.unspecified	0.782373	0.701867	-0.419254	0.737666	-0.827552	0.650599	-0.0970294	0.948242	1.64471	0.0448965	1.10087	0.112459	1.54123	0.0715616	0.656429	0.472846	0.638936	0.521788	1.15583	1.33996	-1.48637	-0.271794	-1.51501	-1.19315	-6.08323	0.664601	1.00411	0.754183	0.849456	-0.0505531	-0.32486	-0.318371	0.205023	0.525933	1.00334	-0.556182	-0.793752	-1.52713	58	52	56	52	81	93	11	29
PGSC0003DMG402022784	Disease resistance protein	20.1.2.1	stress.biotic.receptors.CC-NBS-LRR	-0.524423	0.343226	-0.683037	0.56952	0.0889619	0.935049	-0.62505	0.118402	0.199451	0.592476	0.839486	0.0245683	0.239515	0.459235	1.37806	1.15887	0.477076	1.42909	1.71976	1.92726	1.06958	0.384262	1.04203	1.43363	1.42223	1.17248	1.46278	1.68923	1.53219	1.1953	0.446349	0.538332	1.43669	1.65535	1.92741	1.38995	1.38465	1.53305	96	84	50	98	120	140	67	46
Sotub01g005180	Nbs-lrr resistance protein	35.2	not assigned.unknown	-0.918766	0.193358	0.0584805	0.958904	-0.0952225	0.950165	-0.63096	0.255766	0.979399	0.0321737	0.749531	0.114021	0.334806	0.442368	1.28549	1.24175	0.958129	1.0069	0.967069	1.33996	0.812836	-0.53947	0.365464	1.55716	0.203387	1.3142	1.11696	1.10756	0.873507	0.49264	0.193042	0.150586	1.04867	0.83341	1.55161	0.622471	0.743525	1.08324	90	89	70	73	71	93	56	24
Sotub01g005160	Disease resistance protein	20.1.2.1	stress.biotic.receptors.CC-NBS-LRR	0.193026	0.754391	-0.50825	0.572446	0.0420635	0.965607	-0.498821	0.157454	0.331025	0.277584	0.78107	0.0145364	0.625944	0.0341649	2.89104	2.8994	2.6478	3.08043	3.29238	3.5918	3.02384	2.15288	2.28521	2.83563	1.79239	2.14896	3.39566	3.17148	3.10209	2.7883	1.9984	2.56116	3.61526	3.48384	3.72036	3.23037	2.82397	2.89419	275	282	227	309	358	445	261	158
Sotub01g005150	NBS-coding resistance gene analog (Fragment)	35.2	not assigned.unknown	-0.283549	0.778946	-0.216476	0.750523	-0.846634	0.343277	-0.970604	0.0907634	1.79086	0.000520147	-0.0748634	0.882637	0.396581	0.349742	0.841205	0.957814	1.07591	0.90532	1.25826	1.3553	-0.516488	-1.10905	-0.85993	-0.217688	-0.324374	-1.05875	-0.106827	-0.414274	0.29434	0.0941541	-0.114416	0.0587536	0.81829	0.0176793	0.746341	0.0952094	-0.0716176	0.396087	66	73	76	68	87	94	22	16
Sotub01g005140	Disease resistance protein	20.1.2.1	stress.biotic.receptors.CC-NBS-LRR	-0.300622	0.78443	-0.250497	0.794335	0.0481875	0.978934	-0.180799	0.82679	1.06735	0.0435427	0.550567	0.358339	0.915673	0.0905236	0.925415	0.877149	0.388784	0.749898	1.19079	1.01241	0.10076	-0.426374	-0.694302	-0.693251	0.798523	-0.0373754	0.169232	0.324206	0.020482	-1.49685	0.111675	0.194399	0.571206	0.497088	1.20444	0.303995	-0.198806	-0.558126	70	69	47	61	83	74	34	26
Sotub01g005120	Flavin-binding kelch domain F box protein	29.5.11.4.3.2	protein.degradation.ubiquitin.E3.SCF.FBOX	0.996194	0.309176	-1.18734	0.532866	0.350264	0.788405	-0.0929988	0.906549	1.32227	0.0089726	1.96454	0.000810711	1.27326	0.0160338	4.16328	3.91827	3.70213	4.56391	4.87052	5.91232	2.92685	2.63563	2.23474	1.12968	2.86888	1.13477	4.02981	4.16224	4.45975	2.70059	2.1282	1.94418	3.53463	3.97187	4.40749	2.0707	2.98383	3.03728	665	572	472	865	1070	2225	244	221
Sotub01g005090	microtubule associated protein Type 1	31.1	cell.organisation	0.204565	0.567201	0.375975	0.572446	0.103682	0.839044	0.653325	0.0163991	0.524015	0.0155278	0.0271897	0.910279	0.953042	0.000528879	5.46836	5.32167	5.40332	5.28172	5.12216	4.66204	5.10377	4.78172	4.73472	4.92511	4.62229	4.45753	4.92761	4.59639	4.86408	4.48497	4.8984	4.92315	5.43301	4.89998	5.18607	4.28775	4.12651	4.24842	1644	1514	1536	1423	1274	935	1105	980
Sotub01g005080	Ankyrin repeat family protein	31.1	cell.organisation	-0.326587	0.323603	-0.145278	0.803161	0.201456	0.658083	-0.186121	0.476055	-0.57557	0.0150434	-0.497163	0.044347	0.029167	0.91272	3.69642	3.49359	3.34351	3.23078	3.69678	4.04159	4.33645	3.99792	3.92569	4.47059	4.43631	4.33815	3.43972	3.1499	3.56409	3.90594	3.98015	3.76585	4.2202	4.43426	4.25519	4.02083	4.20608	4.5943	481	426	368	343	474	608	649	569
Sotub01g005050	Unknown Protein	28.99	DNA.unspecified	-0.451693	0.534733	-1.40516	0.565797	0.377346	0.733709	-1.11262	0.0255663	-0.682918	0.190069	-0.00340849	0.995675	-0.476043	0.2293	0.356193	2.22914	0.0480347	1.97176	2.35745	2.56416	1.23123	1.65842	1.84831	2.35504	1.77598	1.90193	0.719557	1.74786	1.1346	2.06748	0.771787	0.787524	2.33297	2.14816	2.15637	2.73731	2.61923	2.71113	47	177	37	143	187	218	75	112
Sotub01g005010	Carboxyl methyltransferase	26.6	misc.O-methyl transferases	1.80525	0.653412	0.301126	0.880374	1.15292	0.834537	-2.52828	0.212067	4.09382	0.0140134	5.21605	0.00794079	-0.319914	0.831618	0.161587	0.813545	0.477076	-0.636522	0.627589	0.561748	-0.393496	-4.54617	-6.08323	-4.47603	-6.08323	-6.08323	0.775643	-0.233256	0.774801	-6.08323	-2.54393	-6.08323	-2.25819	-0.773997	-1.14916	-3.83249	-0.11278	0.696409	41	66	50	23	56	54	24	1
PGSC0003DMG400009730	Calcium-binding pollen allergen	30.3	signalling.calcium	0.297142	0.705019	0.315452	0.653926	0.304418	0.756881	-0.667374	0.143134	1.81504	5.73677e-05	1.50279	0.0010119	0.249375	0.530498	4.22896	4.55232	4.1522	4.07684	4.0627	3.85184	2.42355	2.93984	2.07178	2.28529	2.65212	1.7605	3.48248	3.7431	3.85427	2.66241	2.10736	1.8098	3.01144	3.82872	3.4085	2.41618	3.33709	3.73673	696	888	645	617	611	533	172	273
PGSC0003DMG400009729	SET domain containing protein	35.1.13	not assigned.no ontology.SET domain-containing protein	-0.223105	0.595279	0.51184	0.56952	-0.0910744	0.885322	-0.245291	0.413209	0.770656	0.00317869	0.3223	0.194657	-0.188443	0.502018	4.68658	4.88828	5.11538	4.83234	4.48507	3.83825	4.01422	4.08635	4.28441	4.61798	4.25273	4.16654	4.26105	4.57631	4.77272	4.32552	4.04459	4.2872	4.19638	4.21267	4.13946	4.19907	4.39229	4.52139	956	1121	1258	1042	819	528	519	605
PGSC0003DMG401009727	Calcium ion binding protein	33.99	development.unspecified	0.531749	0.745541	1.23739	0.860551	0.932598	0.640616	4.60653	0.0619507	-3.67054	0.0364349	-3.52408	0.107104	-0.309792	0.936816	2.25695	-3.05443	-6.08323	1.75528	-6.08323	-6.08323	1.4605	0.69044	2.03686	1.35068	0.830673	0.305861	-2.24756	-0.863111	-6.08323	-1.36481	0.969487	1.61399	-2.99115	-3.8008	-3.8517	-2.99262	-4.59021	-2.08175	177	4	0	123	0	0	88	57
PGSC0003DMG402009727	Calcium ion binding protein	33.99	development.unspecified	0.447556	0.310388	0.082844	0.918756	-0.0653864	0.933945	0.482733	0.15365	-0.881346	0.00433403	-1.21956	0.000280022	-0.317068	0.32433	6.31848	6.00288	6.76641	6.19045	5.86543	6.7848	7.52628	7.00403	7.19976	6.88018	6.72735	6.78402	5.85506	5.94584	6.46942	7.12917	7.35793	7.44231	6.15674	6.58169	6.59506	7.15099	6.60333	6.5298	2964	2428	3952	2672	2133	4074	5926	4575
PGSC0003DMG400009734	Conserved gene of unknown function	31.3.1	cell.cycle.peptidylprolyl isomerase	0.101462	0.941729	0.56609	0.689022	-0.510518	0.649271	-1.12068	0.0637117	0.192489	0.743216	-1.54908	0.0376026	-0.38099	0.435127	1.22031	0.724128	2.49406	1.44365	0.702177	0.561748	1.78088	1.24562	0.757423	1.41742	0.923034	1.11553	0.210511	-1.05024	1.42235	1.39479	1.83056	2.12486	1.4068	2.67147	1.9782	2.3313	2.27283	2.58368	86	62	204	99	59	54	110	84
PGSC0003DMG400031548	Conserved gene of unknown function	35.2	not assigned.unknown	1.33471	0.0424421	0.714536	0.572446	0.0364901	0.975204	0.481273	0.307543	0.509916	0.189725	-0.116788	0.783961	0.687716	0.11602	5.9904	5.52564	6.41848	5.59398	5.50383	4.69406	5.37753	5.5426	5.48402	4.59113	3.79594	3.97172	5.01757	5.0898	5.83031	5.23028	5.57184	5.49151	5.20885	5.95038	5.86527	5.82266	4.69625	4.4446	2361	1744	3105	1767	1660	956	1336	1661
Sotub01g005600	UBX domain protein 6	27.3.99	RNA.regulation of transcription.unclassified	0.56902	0.113176	-0.10406	0.858653	0.350531	0.396318	0.200383	0.46983	-0.0845993	0.719375	0.466649	0.0472713	0.439996	0.0767272	4.71199	4.92762	4.74197	4.58048	4.62584	5.4872	5.06675	4.97426	4.58563	4.4247	3.96479	4.49336	4.98077	5.02609	4.978	4.44953	4.58081	4.55216	5.02307	5.15899	5.17305	4.56453	4.78856	4.68093	973	1152	971	875	903	1657	1077	1120
Sotub01g005610	Jasmonate ZIM-domain protein 3	21.1	redox.thioredoxin	0.303957	0.605773	0.342033	0.689108	0.99787	0.0808818	1.62453	0.00113365	-0.132186	0.722014	0.528215	0.122482	0.874045	0.023817	7.24343	7.8399	7.75201	7.18435	7.32026	7.30451	7.74391	7.60783	7.87642	7.87007	7.00381	7.46121	7.0769	7.13844	7.61104	7.02994	6.35724	6.84829	6.48466	7.1007	7.39545	6.73469	6.13332	5.49016	5628	8676	7826	5322	5848	5841	6891	6953
PGSC0003DMG401032158	Gene of unknown function	35.2	not assigned.unknown	-0.467548	0.581143	0.256238	0.894445	-0.0168383	0.990666	0.827287	0.260126	-0.769681	0.205534	-0.996758	0.139759	0.198628	0.810984	-0.379805	-0.624853	0.0859672	-1.06099	0.0746709	-0.71289	-0.175102	0.352915	1.25959	0.519508	1.21862	1.09604	-1.08409	-0.351377	-0.16304	1.23746	0.232068	-0.0393236	-0.959208	0.134663	0.31196	0.271229	-0.0716176	-1.31353	28	24	38	17	38	22	28	45
Sotub01g005620	F-box protein family-like protein	29.5.11.4.3.2	protein.degradation.ubiquitin.E3.SCF.FBOX	0.56453	0.345213	0.313915	0.729275	0.149148	0.866442	1.12728	0.0220795	-0.256251	0.487125	-0.961383	0.0265459	0.78303	0.0854913	3.43072	3.80564	3.90143	3.78813	3.35151	3.05703	3.87741	3.79421	4.25432	3.69311	3.143	3.33713	2.15497	2.82857	3.55296	3.61348	4.12195	3.70657	3.60543	3.5021	3.76154	3.5772	3.10995	1.83123	400	529	542	505	373	307	472	494
Sotub01g005630	Dynein light chain 1 cytoplasmic	31.1	cell.organisation	-0.600259	0.746967	0.590212	0.572446	-0.562711	0.813038	0.876447	0.575224	3.86998	0.000111177	2.39806	0.00304526	3.66625	0.00251566	3.35682	3.44195	3.69294	3.20963	3.33207	2.18078	0.259135	-0.53947	-0.85993	0.663931	0.952553	-0.745717	1.863	2.42356	3.42454	1.08415	-0.571331	0.1054	2.03377	2.49306	2.71899	-1.52523	-1.17459	-1.04278	380	411	469	338	368	167	38	24
Sotub01g005640	Cell number regulator 10	35.1	not assigned.no ontology	1.78469	0.195806	-0.782155	0.677648	-0.596209	0.716556	-1.89479	0.044243	1.12092	0.147517	-0.313365	0.701436	1.24993	0.166375	6.1678	6.1016	6.64143	6.03319	6.68657	8.53999	6.05972	5.45674	4.00914	3.84023	3.93922	2.51466	4.96427	4.87317	6.54717	6.81921	5.99553	4.52023	7.85982	8.61064	8.51168	6.28025	7.22094	7.7326	2670	2600	3624	2396	3769	13754	2144	1565
Sotub01g005650	Unknown Protein	35.2	not assigned.unknown	-0.258549	0.841139	0.166244	0.87186	-0.706889	0.548521	-0.847033	0.221244	1.52037	0.0086487	-0.17743	0.774962	0.607153	0.212922	1.30134	1.75201	1.63209	1.20801	1.15583	1.82078	0.812836	-0.868389	0.288379	0.717881	0.387558	-0.172697	1.05031	-0.233256	0.849456	1.23746	0.922543	0.0587536	1.96364	0.944411	1.56496	0.793747	0.672617	1.20951	91	127	112	84	81	130	56	19
Sotub01g005660	Unknown Protein	27.1	RNA.processing	0.153065	0.778526	-0.416436	0.572446	-0.180613	0.772904	-0.049048	0.90619	0.329272	0.225973	0.0197477	0.949996	0.4997	0.0883307	3.98345	4.02742	4.13195	4.27719	4.25046	4.86188	4.06873	3.88192	3.16938	3.87032	3.16207	3.60188	3.919	3.84733	3.98421	4.3304	3.65353	3.72162	4.33179	4.21045	4.25725	3.49445	3.84144	3.96359	587	617	636	709	696	1074	539	525
PGSC0003DMG402032161	Iaa-amino acid hydrolase 4	17.2.1	hormone metabolism.auxin.synthesis-degradation	-0.0327378	0.93519	0.0809764	0.856732	-0.00343133	0.993912	0.0130312	0.962075	0.23625	0.176468	0.0934012	0.622495	0.146135	0.467075	4.35008	4.32791	4.58527	4.16958	4.44219	4.40624	4.43517	4.22914	3.87387	4.35618	4.04577	4.22604	4.24624	4.12402	4.46371	4.35694	4.08512	4.12403	4.16324	4.36411	4.42407	4.09993	4.1243	4.28985	757	760	871	658	795	783	695	668
Sotub01g005710	3-phenylpropionate-dihydrodiol/cinnamic acid-dihydrodiol dehydrogenase	26.22	misc.short chain dehydrogenase/reductase (SDR)	-0.581918	0.638525	3.73457	0.56952	0.25908	0.906509	0.478716	0.663654	-0.0122938	0.988441	-0.748201	0.476528	-2.57427	0.106176	0.500445	0.957814	0.261971	-2.09936	-2.72378	-4.57999	-0.723194	0.61317	1.97671	1.24441	1.80863	0.637887	0.631114	-0.953642	-0.916839	-1.80384	0.922543	1.82381	-1.91842	-2.42847	-3.0141	0.336033	0.285975	-0.29052	52	73	43	8	5	1	19	54
Sotub01g005740	Tetratricopeptide TPR_2 repeat protein	35.2	not assigned.unknown	0.664495	0.377993	0.418195	0.704965	-0.27503	0.807287	1.34577	0.0221601	-1.86973	0.00061617	-2.79768	1.10188e-05	-1.20027	0.0232262	6.21823	5.84416	6.40353	6.25949	5.93667	5.01582	7.65831	7.8044	8.60282	7.6594	6.79358	7.64976	5.63016	5.18703	5.68754	7.77462	8.5874	8.5418	5.68806	5.64655	5.10383	7.6919	6.36788	5.97723	2765	2175	3073	2803	2241	1195	6494	7968
PGSC0003DMG401032165	Gene of unknown function	35.2	not assigned.unknown	0.0154925	0.978191	0.28187	0.599129	0.464165	0.213918	0.224502	0.373025	-0.145451	0.489289	0.0960588	0.695504	0.082806	0.746394	3.26688	2.9347	3.25471	2.88081	2.87539	2.85061	3.19041	3.39323	3.29785	3.29202	3.41626	3.156	3.09312	2.80115	2.88857	2.84395	2.41776	3.25764	3.22777	3.15962	3.07685	3.30511	3.13214	2.77671	357	289	346	269	268	266	293	374
Sotub01g005750	Genomic DNA chromosome 3 P1 clone MRP15	35.2	not assigned.unknown	-0.0804726	0.9363	0.364826	0.707545	0.367282	0.740907	-0.155567	0.799992	0.389302	0.361657	0.145793	0.80249	-0.019089	0.97361	1.59928	0.977295	1.20217	1.30693	0.926161	0.45187	0.706852	1.10218	0.757423	0.63618	1.90236	0.554643	0.364743	0.435405	1.09424	-0.0505531	0.969487	0.538332	1.19576	0.581948	1.22141	1.46431	0.917158	0.696409	112	74	83	90	69	50	52	76
Sotub01g005760	Lysyl-tRNA synthetase	29.1.6	protein.aa activation.lysine-tRNA ligase	0.569907	0.166263	0.216777	0.743425	-0.159232	0.788124	0.565549	0.0746459	-0.652327	0.0191114	-1.31358	0.000124494	-0.270449	0.388511	4.58343	4.51448	5.16274	4.81983	4.63697	4.15112	5.4326	5.18696	5.59922	4.78366	4.76638	4.94677	4.08911	4.349	4.31138	5.31518	5.61215	5.76377	4.794	4.50297	4.40934	5.27279	4.98669	4.2568	890	865	1300	1033	910	656	1388	1298
Sotub01g005770	Carboxyl-terminal peptidase	29.5	protein.degradation	0.115786	0.847327	0.63297	0.572044	0.194638	0.773368	0.776653	0.0370506	-1.17544	0.000919282	-1.65708	7.58008e-05	-0.439043	0.217312	4.49319	4.4584	4.9922	4.49039	4.04847	3.50505	5.61672	5.59461	6.25729	5.57524	5.90742	5.64149	4.10288	3.80654	3.99795	5.30158	5.95236	5.62557	4.85477	4.47736	4.48681	5.64783	4.91682	4.57265	836	832	1155	822	605	419	1577	1722
Sotub01g005780	Isocitrate dehydrogenase	8.1.4	TCA / organic transformation.TCA.IDH	0.110103	0.877554	-0.0190412	0.990484	-0.413495	0.541707	-0.570737	0.180642	1.93027	5.08517e-05	1.69314	0.000185702	0.837325	0.0489689	9.64211	9.78893	9.4498	9.42922	9.62645	9.88147	8.37086	7.57764	7.14444	7.63726	7.7355	7.37916	9.84702	9.82868	9.73203	8.4423	8.01517	7.87095	9.06128	8.85817	9.39547	7.41302	8.41132	8.97764	29680	33501	25389	25228	28925	34855	10642	6809
Sotub01g005790	Unknown Protein	35.2	not assigned.unknown	-0.00828695	0.991875	-0.0517696	0.943995	0.357707	0.46883	0.0332576	0.930415	0.00845329	0.976819	0.703323	0.0107635	0.0476467	0.878726	3.21345	3.33653	2.83764	2.93851	3.22652	3.38313	2.95027	3.34226	3.05768	3.37412	3.23596	2.80616	3.44838	3.51737	3.44073	2.30411	2.72186	3.27304	2.88163	3.20046	3.32855	3.04897	3.17124	3.04698	344	382	259	280	342	385	248	361
Sotub01g005800	Unknown Protein	35.2	not assigned.unknown	0.719253	0.021548	-0.187269	0.682889	0.0928167	0.833458	0.149027	0.518051	-0.470159	0.0161527	-0.168631	0.379971	-0.076719	0.736111	4.81217	4.74221	4.37155	4.69145	4.88527	4.91332	4.93945	5.13493	5.26638	4.59113	4.52495	4.08483	4.88521	4.92173	4.75016	4.67339	5.12134	5.2637	4.90508	4.86936	4.88706	5.06148	4.99155	4.8386	1043	1013	751	945	1081	1113	986	1252
Sotub01g005810	Unknown Protein	35.2	not assigned.unknown	1.48164	0.230109	0.290941	0.878368	-1.32209	0.281709	1.00087	0.267628	0.477728	0.511432	-1.10172	0.121028	1.28653	0.125091	6.31116	5.22109	5.27681	5.99166	5.60935	4.33646	5.36125	4.32515	5.7142	3.69983	4.20448	3.11785	5.48316	5.01718	5.53284	5.66816	7.04243	6.63334	5.58255	5.21431	5.43544	6.09491	3.83334	2.45118	2949	1412	1407	2328	1786	746	1321	714
Sotub01g005820	5&apos;-adenylylsulfate reductase-like 5	21.1	redox.thioredoxin	-0.273595	0.164252	-0.0415367	0.909979	-0.145152	0.5572	-0.204823	0.178045	0.633991	7.71956e-05	0.718764	1.81802e-05	0.52681	0.00103027	6.15859	6.16986	6.16244	6.04339	6.22927	6.3429	5.45118	5.58368	5.55362	5.58888	5.88463	5.93755	6.41997	6.3399	6.42077	5.74233	5.65136	5.63057	6.2231	6.32384	6.23673	5.59998	5.89196	5.71134	2653	2726	2600	2413	2745	2999	1406	1709
Sotub01g005840	Mitochondrial 2-oxoglutarate/malate carrier protein	34.9	transport.metabolite transporters at the mitochondrial membrane	0.115187	0.726779	0.342528	0.572446	-0.476231	0.128539	0.122118	0.606336	0.330418	0.0799634	-0.139815	0.467491	-0.0681093	0.764779	8.50026	8.45217	8.56032	8.38276	8.32228	7.77991	7.94851	8.05536	8.51223	7.97591	8.01754	8.18517	8.48996	8.54376	8.49708	8.57115	8.79874	8.58255	8.04193	7.94262	7.96676	8.11371	7.85847	8.18231	13450	13263	13705	12214	11713	8121	7941	9482
Sotub01g005860	Disease resistance protein	20.1.2.1	stress.biotic.receptors.CC-NBS-LRR	-0.386154	0.456815	-0.339164	0.629345	-0.0532819	0.958643	0.279761	0.517008	0.264819	0.413933	-0.48478	0.19901	0.673399	0.0637363	2.1819	1.71767	2.36887	2.18617	2.51748	2.57075	1.86952	1.87249	1.70737	2.26731	2.34224	2.04096	0.600386	1.61243	1.91481	2.05575	1.71134	1.86506	2.37988	1.74395	2.50705	1.75242	1.57812	1.29338	168	124	187	166	209	219	117	130
Sotub01g005870	Importin beta	35.1	not assigned.no ontology	-0.471728	0.714355	-0.214203	0.70709	-0.970091	0.438347	-0.509405	0.568419	3.50241	7.36107e-06	1.29816	0.0130342	2.66644	7.27652e-05	2.92212	2.59971	2.39177	2.84284	3.033	2.68443	-0.453681	-0.796332	-1.38305	-0.693251	0.430148	-0.745717	1.33795	1.21537	1.63425	-0.599579	0.798033	0.0587536	2.44015	1.88423	2.60079	-0.885007	-0.0315969	-0.150942	281	229	190	262	299	237	23	20
Sotub01g005880	Disease resistance protein RPP13 variant	20.1.2.1	stress.biotic.receptors.CC-NBS-LRR	-0.783983	0.0921236	-0.242649	0.69853	-0.319999	0.619851	0.281902	0.501649	0.711396	0.0220438	-0.645593	0.0649693	1.0077	0.00569793	2.56328	2.69692	2.89753	2.964	2.76952	3.14792	2.0645	1.98922	1.96437	2.84171	3.31763	2.30992	1.3192	1.81795	1.89144	1.9456	2.72186	2.28541	2.70867	2.5433	2.94007	1.84439	1.952	1.37264	219	245	270	285	249	327	134	141
Sotub01g005890	Importin beta	35.1	not assigned.no ontology	0.158708	0.821554	-0.0817587	0.8859	-0.502515	0.399055	0.178563	0.702646	2.22417	5.47671e-07	1.48171	2.667e-05	2.22276	2.6086e-06	4.57042	4.04599	4.12741	4.36399	4.45662	4.1686	2.07519	1.65842	2.39039	1.86275	1.46382	2.16776	3.86508	3.84061	4.30255	2.37193	2.89599	2.28541	4.01012	3.84884	4.33919	1.89903	1.70198	1.93932	882	625	634	753	803	664	135	112
Sotub01g005900	Disease resistance protein At4g27190	20.1.2.1	stress.biotic.receptors.CC-NBS-LRR	-0.00667705	0.994225	0.356656	0.681915	-0.355704	0.650599	0.0140552	0.982025	0.375468	0.312697	-0.467658	0.251086	1.01397	0.00930124	0.883924	0.769529	1.2363	0.521788	0.726206	0.561748	0.65079	0.352915	0.785746	0.519508	-0.00778434	1.09604	0.400856	0.203714	0.774801	1.25809	0.479161	1.1184	1.57751	1.41439	1.75171	1.02752	0.519405	0.166253	68	64	85	52	60	54	50	45
Sotub01g005910	Importin beta	35.1	not assigned.no ontology	-0.348479	0.679572	-0.13639	0.857562	-0.711833	0.394445	0.0164036	0.983211	2.71099	3.08868e-06	2.1161	1.37169e-05	2.68085	9.38073e-06	5.22321	4.73077	4.5619	4.94541	5.04186	4.939	2.3105	1.55202	2.5963	1.57188	3.33454	2.66776	4.6929	5.04521	5.12674	2.64685	3.46983	2.36424	4.77511	4.55638	5.04311	1.98237	2.19906	2.15196	1387	1005	857	1127	1205	1133	159	104
Sotub01g005920	NBS-LRR resistance protein-like protein	35.2	not assigned.unknown	-0.29974	0.63897	-0.0750637	0.937335	0.125329	0.904347	0.684261	0.176812	0.362587	0.307147	0.318647	0.433424	0.829485	0.0732343	1.57341	1.07094	1.30224	1.29091	0.795983	2.07356	1.02617	0.787423	1.06533	1.18819	1.21862	1.33097	0.907003	1.03879	1.45459	0.832325	0.849133	0.787524	0.884856	1.35132	1.06103	0.486349	0.377993	-0.06487	110	79	89	89	63	155	65	61
Sotub01g005930	Disease resistance protein	20.1.2.1	stress.biotic.receptors.CC-NBS-LRR	-0.634753	0.25559	0.227808	0.813818	0.0449514	0.97154	0.839658	0.12112	0.106437	0.796117	-0.713066	0.144481	1.35723	0.00683629	1.09864	0.358646	0.978439	0.926217	0.147661	0.663847	0.296154	0.61317	1.23925	1.22591	1.67334	1.19098	-0.514247	-0.0225856	0.329541	0.457394	0.969487	0.503923	1.21314	0.90103	1.52452	-0.148988	-0.198806	-0.06487	79	48	71	69	40	58	39	54
Sotub01g005950	Importin beta	35.1	not assigned.no ontology	0.544991	0.592131	-0.294459	0.613317	-0.394889	0.716556	0.108429	0.890227	2.40729	1.36884e-05	1.46046	0.00124458	2.06634	0.000206926	3.26688	2.77691	2.68535	3.21813	3.16632	3.22927	0.468212	0.185071	0.919573	0.099283	-0.931587	0.496353	2.1229	2.22117	2.70641	1.25809	1.16366	0.23692	2.41784	2.12005	2.83376	0.514621	0.572305	0.0932499	357	259	233	340	328	346	44	40
Sotub01g005970	Uncharacterized plant-specific domain 01589	35.2	not assigned.unknown	-0.0453642	0.905981	-0.092127	0.872855	0.393851	0.217203	0.333676	0.122024	-1.18248	1.07846e-05	-0.288369	0.153851	-0.81019	0.0011986	3.23835	3.6535	3.07776	3.43777	3.20958	3.60469	4.32081	4.57821	4.62535	4.46863	4.40463	4.76737	3.99184	3.73588	3.75095	3.86953	4.17549	4.29476	3.22777	3.52728	3.34024	4.0331	4.31679	4.17071	350	476	306	396	338	449	642	851
Sotub01g006020	Importin beta-3	35.1	not assigned.no ontology	-0.808087	0.1179	0.490902	0.57369	0.289325	0.732969	-0.565878	0.154573	0.549376	0.105622	0.183617	0.666425	-0.508045	0.162103	2.43269	2.08395	2.72796	2.21193	1.83474	1.71772	1.68644	2.17992	1.67745	3.1955	2.04621	2.66115	1.81027	1.81795	1.64826	1.93282	0.922543	1.91829	1.99411	1.81579	1.94794	2.60551	2.43156	2.24758	200	160	240	169	130	121	103	161
Sotub01g006050	Disease resistance protein	35.2	not assigned.unknown	0.0642651	0.899498	-0.167116	0.794563	0.242842	0.628884	0.214864	0.470735	-0.56895	0.0278377	-0.369515	0.173581	-0.408716	0.1521	2.84314	2.5615	2.79247	2.923	2.52434	3.24583	3.67446	3.18649	3.03426	3.27413	3.02291	3.37401	2.66599	2.51922	2.86477	3.34115	2.89599	2.94142	2.81491	2.94146	2.28298	3.11969	3.12773	3.00779	266	223	251	277	210	350	410	324
Sotub01g006060	Cytokinin riboside 5&apos;-monophosphate phosphoribohydrolase LOG	13.2.3.5.1	amino acid metabolism.degradation.aspartate family.lysine.lysine decarboxylase	0.948215	0.136528	-0.359551	0.679571	-0.0315666	0.977177	0.152127	0.76146	-0.197951	0.605186	-0.35073	0.373157	0.0878099	0.849023	3.27893	3.40286	3.37066	4.33694	3.60581	3.19131	3.62803	3.63066	3.37444	1.82638	3.20563	2.86493	3.2889	2.98299	3.40405	3.2202	4.07174	3.42329	3.2864	3.94542	3.2314	3.59717	2.96417	3.63752	360	400	375	739	445	337	397	441
Sotub01g006070	Unknown Protein	35.2	not assigned.unknown	0.19793	0.589841	0.158267	0.766588	-0.139952	0.772213	0.0257128	0.938844	0.386102	0.0794557	0.283886	0.195161	0.615161	0.0146037	6.3306	6.1121	5.90832	6.28802	6.12806	5.45997	5.917	5.64644	5.62883	5.70111	5.36624	5.52513	6.36219	6.02946	6.07227	5.68445	5.94724	5.98025	6.50596	6.20067	6.25435	5.92297	5.64658	5.54594	2989	2619	2180	2859	2559	1626	1942	1785
Sotub01g006080	Mutator-like transposase-like protein	28.1.1.7	DNA.synthesis/chromatin structure.retrotransposon/transposase.mutator-like transposase	0.0142129	0.981685	0.0400456	0.956468	0.157392	0.744678	0.12164	0.66666	-0.500985	0.0287573	-0.378568	0.108996	-0.409097	0.101829	3.52145	3.85649	3.86916	4.0099	3.88998	3.22927	4.21605	4.21396	4.32357	4.27077	4.01812	4.38709	3.62287	3.73225	3.78305	3.82183	4.26523	4.18231	3.8555	3.82872	3.4772	4.39048	4.10198	3.89276	426	548	530	589	542	346	597	661
Sotub01g006090	Leucine-rich repeat receptor-like tyrosine-protein kinase At2g41820	20.1.2	stress.biotic.receptors	-0.200848	0.631205	-0.518422	0.667889	-0.610785	0.12541	-0.102808	0.753047	-2.83197	2.74661e-06	-3.25522	4.72107e-07	-1.11822	0.000978179	0.444463	0.578666	0.388784	0.627645	1.36924	0.973177	3.33082	3.09945	3.49941	3.48717	3.46316	3.55268	0.690674	1.236	0.104172	4.11829	3.93946	3.67984	2.67144	1.80407	2.37682	3.83153	3.14965	3.24112	50	56	47	56	94	72	323	305
Sotub01g006100	Pentatricopeptide repeat-containing protein	35.1.27	not assigned.no ontology.tetratricopeptide repeat (TPR)	-0.258083	0.837154	-0.244474	0.939169	-0.801367	0.459574	-0.554563	0.442041	-1.92289	0.0366938	-3.68358	0.00212537	-1.69059	0.0400349	-1.68556	-1.1935	-2.26845	-0.308964	-2.27909	-1.80914	0.958505	-0.727704	0.50828	1.02657	-0.00778434	0.271515	-2.03967	-2.75143	-3.24308	1.4133	1.12271	0.468675	-0.959208	-0.24928	-1.54855	1.42016	-0.198806	1.10197	11	16	7	29	7	10	62	21
Sotub01g006110	Leucine-rich repeat receptor-like tyrosine-protein kinase At2g41820	20.1.2	stress.biotic.receptors	0.19704	0.7157	-0.891927	0.578215	-0.141503	0.839957	-0.127232	0.74361	-3.40662	4.65572e-06	-3.71527	6.5556e-06	-1.45926	0.000560532	0.500445	0.813545	0.807342	0.946816	1.98172	1.86432	4.34088	3.80583	4.2106	4.42672	3.07081	4.12626	0.719557	0.399283	0.493709	4.25286	4.41477	4.08674	2.75686	2.88691	2.70096	4.61925	3.9124	4.19272	52	66	63	70	144	134	651	498
Sotub01g006120	Leucine-rich repeat receptor-like tyrosine-protein kinase At2g41820	20.1.2	stress.biotic.receptors	0.0908153	0.872345	-0.933641	0.571141	0.222031	0.709448	0.0440387	0.914854	-3.18588	5.10419e-07	-2.76192	2.65195e-06	-1.24041	0.001033	1.22031	2.11066	1.84615	2.25386	2.87539	2.85061	5.01495	4.53347	5.20479	5.09528	4.14179	5.16244	1.71308	2.32109	1.76857	4.86545	4.62546	4.58133	3.53808	3.8171	3.53262	5.18756	4.57835	4.84139	86	163	130	174	268	266	1039	825
Sotub01g006130	Leucine-rich repeat receptor-like serine/threonine-protein kinase At1g17230	20.1.2	stress.biotic.receptors	-0.159863	0.751867	-0.978665	0.572044	0.123559	0.856995	0.187324	0.599944	-2.56134	2.24099e-05	-3.16287	3.46467e-05	-0.970854	0.0104758	0.126438	0.266643	0.261971	0.926217	1.38442	1.27691	2.37247	2.69933	3.29292	2.93007	2.97337	2.91586	-0.325405	0.399283	-1.52312	2.80242	2.5549	2.61051	1.98403	1.25123	1.61717	3.0586	2.25676	2.46572	40	45	43	69	95	89	166	231
Sotub01g006140	Leucine-rich repeat receptor-like serine/threonine-protein kinase At1g17230	20.1.2	stress.biotic.receptors	-0.206224	0.825446	-1.03533	0.713918	-0.577471	0.488843	-0.125259	0.850242	-3.46101	0.00171298	-3.52326	0.000761125	-3.00763	0.00400159	-3.38816	-1.98621	-1.32064	-1.9396	-0.905264	-0.778345	1.49275	0.715304	1.51777	1.69804	0.387558	1.90193	-1.29899	-0.953642	-2.87931	2.14706	1.5964	1.6459	-2.25819	-0.201214	-2.48761	1.89903	0.832952	1.30958	3	9	14	9	19	21	90	58
Sotub01g006160	Leucine-rich repeat receptor-like serine/threonine-protein kinase At1g17230	20.1.2	stress.biotic.receptors	0.0807797	0.868639	-1.053	0.56952	0.341249	0.451162	0.696985	0.0236394	-3.33189	2.09184e-07	-2.12701	5.7497e-06	-1.38337	0.000501585	1.04317	1.70604	0.761198	1.84581	2.46846	2.37391	4.43931	4.41516	4.67918	4.50361	4.58272	4.21704	1.79678	2.13593	2.17883	4.30087	4.00289	4.20391	1.6172	2.85884	2.81152	4.15709	3.72069	3.55836	76	123	61	131	202	191	697	760
Sotub01g006170	Leucine-rich repeat receptor-like serine/threonine-protein kinase At1g17230	20.1.2	stress.biotic.receptors	-0.476158	0.281949	-0.501913	0.670249	-0.879354	0.0604643	-0.476969	0.150346	-2.15472	6.21242e-05	-3.40389	1.95621e-06	-1.0853	0.00283526	0.704889	0.996516	1.11312	1.15588	1.95146	1.21098	3.25764	2.73624	3.31252	3.76214	3.62315	3.3288	0.470477	1.085	0.183272	3.91571	4.14258	3.84358	2.76866	2.20277	2.47204	4.1727	3.18829	3.35089	60	75	78	81	141	85	307	237
PGSC0003DMG400032130	NL0E	20.1.2	stress.biotic.receptors	-0.201904	0.639653	-0.612442	0.693654	-0.176479	0.749783	0.109915	0.747759	-3.51629	2.84962e-06	-3.96899	2.97793e-06	-1.80751	8.77095e-05	-0.657591	-0.174398	0.294735	-0.576501	1.17341	0.688281	3.27629	3.17309	3.56625	3.5141	3.57652	3.51647	-0.655441	-0.0225856	-0.688412	3.66073	3.60975	3.24727	1.52282	1.61565	1.11649	3.71759	2.86164	3.09452	23	33	44	24	82	59	311	321
Sotub01g006190	Pentatricopeptide repeat-containing protein	35.1.27	not assigned.no ontology.tetratricopeptide repeat (TPR)	-0.018947	0.972727	-0.193683	0.744609	0.273458	0.507147	0.235897	0.359147	-0.915185	0.000624614	-1.1382	0.000436147	-0.715583	0.00993213	1.79105	1.82908	2.28982	2.41037	2.10597	1.96775	2.88494	2.83597	2.93027	2.98611	2.68766	2.99166	2.07899	1.21537	1.1346	2.57467	2.58536	2.66603	2.03377	1.86177	1.89605	2.80755	2.43156	2.70502	128	134	177	194	157	144	237	254
Sotub01g006200	Calmodulin binding protein	30.3	signalling.calcium	0.276571	0.963186	-1.06265	0.532866	0.194444	0.978168	-2.91173	0.191489	6.65572	0.000703607	8.65115	7.89938e-05	2.58309	0.013776	3.01153	2.9247	2.1446	3.87668	3.39338	4.00801	-3.69974	-2.44955	-6.08323	-1.0066	-6.08323	-6.08323	4.62773	4.8075	4.07516	-0.527192	-6.08323	-6.08323	1.55042	1.12494	1.91703	-1.52523	-0.728316	-0.88694	299	287	160	537	384	594	2	6
Sotub01g006210	Mak16 protein	27.3.99	RNA.regulation of transcription.unclassified	-0.107296	0.824757	0.235009	0.696554	-0.159779	0.773585	-0.539617	0.0689738	0.381137	0.12815	0.102833	0.699183	-0.706511	0.014358	6.00801	5.61696	5.76296	5.94571	5.67409	5.0633	5.30333	5.69568	5.23976	5.30479	5.8731	5.40155	5.49469	6.11894	5.42102	5.50514	5.5575	5.66114	5.36663	5.23738	5.13997	5.87947	6.02896	5.95486	2390	1858	1971	2255	1868	1235	1269	1847
Sotub01g006220	Splicing factor arginine/serine-rich 4	27.1.1	RNA.processing.splicing	0.0250609	0.949978	-0.131116	0.748476	0.0535456	0.902828	-0.22679	0.27398	-0.570566	0.00237998	-0.156912	0.36344	-0.517045	0.0105103	6.93671	7.03966	6.86958	7.16057	7.1924	6.88564	7.74809	7.46281	7.3472	7.2858	7.54881	7.6462	7.19633	7.51246	7.21543	7.64527	7.3301	7.4197	7.25346	7.28416	7.14842	7.52886	7.75484	7.95396	4550	4982	4245	5235	5352	4369	6911	6288
Sotub01g006230	Glucan endo-1 3-beta-glucosidase 4	26.4.1	misc.beta 1,3 glucan hydrolases.glucan endo-1,3-beta-glucosidase	0.20921	0.729189	0.70766	0.56952	-0.0101543	0.990502	0.0515563	0.914666	0.921298	0.00431099	0.530216	0.0943388	0.788577	0.0209481	4.54735	4.29917	4.73602	4.3659	4.09073	3.00448	3.81501	3.43499	3.57439	3.30089	3.143	3.69877	4.11108	4.39099	3.94502	3.52262	3.5986	3.72535	4.50402	4.22591	4.2958	3.83994	3.2786	3.54816	868	745	967	754	623	296	452	385
Sotub01g006240	Ubiquitin-conjugating enzyme E2 E3	29.5.11.3	protein.degradation.ubiquitin.E2	0.917785	0.013122	-0.240233	0.654727	0.128976	0.780405	0.525441	0.0382249	-0.835389	0.000692694	-0.757606	0.00225321	-0.160723	0.526935	3.58108	4.01805	4.05515	4.08615	4.00002	4.28732	4.82696	4.68118	4.65059	4.06501	3.27737	3.98503	3.80907	3.80654	3.88121	4.42694	4.68469	4.65765	3.94662	4.29457	3.86502	4.2567	4.4304	3.89276	444	613	603	621	585	721	912	914
PGSC0003DMG400032222	Extensin Dif10	35.2	not assigned.unknown	-0.468829	0.53316	0.451644	0.724413	-0.105697	0.936678	-0.485389	0.358529	-0.202924	0.691387	0.082435	0.876004	-0.701357	0.156555	0.656429	0.55293	0.261971	0.315505	0.346787	-0.532657	0.838158	0.900145	0.288379	1.41742	0.25168	1.57581	0.289687	1.03879	1.28564	0.307111	1.18371	0.870891	0.906379	0.467655	0.0711885	1.42016	1.32424	0.791777	58	55	43	45	46	25	57	66
PGSC0003DMG400032226	Neutral amino acid transport protein	34.3	transport.amino acids	-0.123938	0.699344	-0.296568	0.572044	-0.452503	0.126293	-0.381361	0.0634593	0.693575	0.000412092	0.767252	8.7192e-05	0.276225	0.121672	4.26375	4.2953	3.95621	4.33498	4.56552	4.50755	3.40047	3.38937	3.66103	3.6028	3.48857	3.69877	4.76047	4.66835	4.66832	3.84928	3.96575	3.97813	3.95439	4.0509	4.40192	3.98339	3.84144	3.75755	713	743	563	738	866	840	339	373
Sotub01g006290	Acid phosphatase/vanadium-dependent haloperoxidase related	35.2	not assigned.unknown	0.11858	0.842401	0.242498	0.729057	-0.533437	0.294545	-0.175084	0.646492	0.228924	0.442667	-0.285321	0.330354	-0.499988	0.133686	4.85037	4.47048	4.96064	4.63703	4.33297	4.58116	3.97481	4.4563	5.18366	4.25489	4.29656	4.6669	4.92761	4.80405	4.60867	4.70754	5.47654	4.99923	3.88561	4.38591	4.34694	4.97765	4.60716	4.53351	1071	839	1130	910	737	884	505	782
Sotub01g006300	Amino acid permease (Fragment)	34.3	transport.amino acids	-0.250883	0.688213	0.167316	0.800387	0.293183	0.715782	-1.49244	0.00117791	1.7111	2.69247e-05	2.21515	2.70231e-06	-0.269271	0.386638	4.7282	4.94008	4.68596	4.93256	4.68374	4.23851	2.85424	3.30998	3.04015	3.54428	2.82167	3.52743	5.04351	5.01419	4.9315	2.71558	2.94965	2.66603	3.96212	4.48472	4.44589	3.94235	4.83935	4.91473	984	1162	934	1117	940	697	232	353
Sotub01g006310	Unknown Protein	35.2	not assigned.unknown	0.201226	0.667903	-0.402539	0.57369	0.209933	0.715605	0.0744855	0.843664	-0.316729	0.237602	0.569423	0.0376823	0.126761	0.690764	4.77008	4.46704	4.31677	4.75707	4.64487	5.3599	4.96984	4.8394	4.69233	4.52078	4.65632	4.72517	5.38741	4.92173	5.27179	4.69813	4.34528	4.84111	4.40165	5.26545	4.99706	4.4244	4.93839	4.91738	1013	837	723	989	915	1517	1007	1020
Sotub01g006330	Serine/threonine-protein phosphatase	29.4	protein.postranslational modification	-0.0510778	0.871101	-0.0749823	0.855512	-0.177383	0.548713	-0.117694	0.548375	0.210186	0.177053	0.0501316	0.765036	0.0719142	0.703686	5.91452	5.81671	5.82034	5.7941	5.83881	6.14361	5.7486	5.49852	5.67499	5.52978	5.57518	5.96535	5.99157	5.81742	5.79454	5.98673	5.71473	5.7519	5.83349	5.8823	5.77408	5.78761	5.59559	5.89101	2240	2134	2051	2030	2094	2612	1728	1611
Sotub01g006340	ATP dependent RNA helicase	27.1.2	RNA.processing.RNA helicase	-0.37423	0.166695	-0.137051	0.744981	-0.113164	0.775908	0.0233666	0.931356	0.354074	0.0495657	0.161522	0.371914	-0.0733978	0.737585	5.79998	5.19844	5.52481	5.67415	5.68409	5.57582	5.01634	5.26797	5.17432	5.19137	5.77943	5.62117	5.49155	5.36144	5.43118	5.1879	5.25642	5.35581	5.05835	4.96462	5.14665	5.29231	5.0192	5.07971	2069	1390	1671	1868	1881	1762	1040	1373
Sotub01g006350	Kelch-like protein 21	29.5.11.4.3.2	protein.degradation.ubiquitin.E3.SCF.FBOX	0.475525	0.346401	0.0975261	0.87186	-0.166439	0.808164	-0.356543	0.297386	1.25108	0.00011824	0.866258	0.00343268	0.303721	0.302749	4.26173	3.68346	3.98661	4.0745	3.98765	3.57552	2.77778	2.93984	2.42682	2.12481	2.26199	2.35981	4.02981	3.55889	3.68453	3.36036	2.61519	2.71197	3.69472	3.14575	3.3128	3.0586	2.94424	3.24533	712	486	575	616	580	440	220	273
Sotub01g006360	POT family domain containing protein expressed	35.2	not assigned.unknown	0.448798	0.521457	-0.662703	0.56952	-0.430961	0.563548	0.0971079	0.866061	1.9521	1.68269e-05	2.15194	2.53759e-06	1.92865	5.55473e-05	4.55728	5.12829	4.39062	5.0455	5.21424	5.80817	3.13018	2.51337	2.58828	2.65382	2.61568	1.68422	5.09951	5.46882	5.40357	3.6723	3.03489	2.8138	4.36714	4.61796	4.73292	2.4677	2.63175	2.83385	874	1324	761	1208	1358	2070	281	203
Sotub01g006370	Non-specific lipid-transfer protein	11.6	lipid metabolism.lipid transfer proteins etc	-0.273145	0.769715	0.250728	0.985209	0.156349	0.904447	1.95457	0.00765194	-7.97955	0.00279075	-7.81533	0.00476576	-4.53331	0.0215008	-1.00193	-3.88768	-2.26845	-3.84887	-1.06105	-3.02334	5.02326	5.62117	6.07422	5.95947	5.85172	5.72318	-4.39934	-0.480039	-2.34751	5.24327	5.25287	5.7519	-0.020085	0.0577373	-2.72697	4.9865	4.16577	1.68983	18	2	7	2	17	4	1045	1754
Sotub01g006380	GPI mannosyltransferase 2	35.2	not assigned.unknown	-0.731054	0.0644785	-0.0891017	0.887264	-0.640027	0.142851	-0.59704	0.0502945	0.562524	0.0313675	0.239601	0.312554	0.00411646	0.990406	2.73061	2.91968	2.67916	3.15757	2.81505	2.62871	1.94138	2.44069	2.24497	2.5683	3.14938	3.14656	3.03686	2.94591	3.28805	3.20434	2.71499	2.65038	2.93497	2.74077	2.77177	2.84142	2.88796	2.70502	246	286	232	326	257	228	123	193
Sotub01g006390	Branchpoint-bridging protein	35.2	not assigned.unknown	-0.365321	0.171962	0.288841	0.572446	0.381422	0.229151	-0.0541097	0.829041	-0.193085	0.282442	-0.219856	0.270536	-0.604227	0.00539386	4.10579	4.24193	4.42986	4.10231	3.97767	3.83004	4.44344	4.45814	4.45284	4.70403	4.71132	5.02359	4.01823	3.88046	3.66054	3.8114	4.20276	4.19045	4.1788	3.78763	3.73815	4.40566	4.72427	4.38468	639	716	782	628	576	525	699	783
Sotub01g006400	At3g32930-like protein (Fragment)	35.2	not assigned.unknown	0.426674	0.544748	-0.125432	0.925976	0.0862812	0.941619	0.493859	0.335208	-1.45138	0.00286488	-0.709845	0.104965	-0.0215004	0.971044	3.80877	4.712	4.50354	4.24636	4.39237	4.76182	5.8968	5.94465	5.53601	5.71279	5.23276	5.14831	4.2635	4.70765	5.99832	5.71741	5.73949	5.66309	4.66578	5.53213	5.63539	5.68562	5.62483	4.58601	520	992	823	694	768	1002	1915	2195
Sotub01g006410	E3 ubiquitin-protein ligase Bre1	29.5.11.4.2	protein.degradation.ubiquitin.E3.RING	-0.0118946	0.982636	-0.253112	0.613317	0.472722	0.159868	0.221605	0.33584	-0.671451	0.00226314	0.0803008	0.719397	-0.355041	0.110712	3.48376	3.58214	3.87187	3.5698	3.79661	4.32482	4.37156	4.27376	4.30413	4.29981	4.22276	4.44603	4.08079	4.06759	3.63615	3.87288	3.74406	3.91733	3.8416	3.83738	3.54278	4.08586	4.14627	4.05052	415	453	531	434	508	740	665	689
Sotub01g006420	E3 ubiquitin-protein ligase BRE1-like 2	29.5.11.4.2	protein.degradation.ubiquitin.E3.RING	0.228405	0.630132	-0.0470064	0.952061	0.0712082	0.921901	-0.0255337	0.950344	0.141523	0.59657	-0.248494	0.390859	-0.0675473	0.835611	2.92212	3.31755	3.21675	3.10813	3.06161	3.42735	3.27629	2.93984	2.81132	3.39082	2.25015	2.62079	2.72416	2.88843	2.47449	2.69303	2.97863	3.14492	3.15771	2.73461	3.01008	2.96438	3.03655	3.10848	281	377	337	315	305	397	311	273
Sotub01g006430	Plant viral-response family protein	20.1.7.6	stress.biotic.PR-proteins.PR6 (proteinase inhibitors)	0.478164	0.948325	-0.187502	0.948114	0.733322	0.932716	-0.921916	0.821182	4.6794	0.0492978	5.72023	0.0193537	2.3224	0.330686	0.751773	0.55293	-0.507717	-1.66501	0.147661	2.87742	-4.44679	-2.97754	-6.08323	-2.88373	-6.08323	-6.08323	-0.0569911	0.634985	1.11456	-6.08323	-6.08323	-3.58721	-1.91842	0.277206	-1.79919	-6.08323	-2.51171	-1.77795	62	55	25	11	40	271	1	4
Sotub01g006440	Disease resistance response protein	20.1.2	stress.biotic.receptors	0.627813	0.615843	1.45286	0.764436	0.340996	0.840738	0.946981	0.297197	-4.09571	0.00503095	-6.02752	0.001001	-2.76191	0.0644959	-6.08323	-1.84267	-3.00089	-3.01094	-6.08323	-6.08323	-0.723194	0.833574	1.11081	0.488804	0.343672	-1.34812	-6.08323	-6.08323	-6.08323	-1.02868	0.307087	0.897642	-3.83117	-3.31824	-2.72697	-0.744365	0.153375	-1.04278	0	10	4	4	0	0	19	63
Sotub01g006460	rRNA processing protein Ebp2	29.2.2.3.99	protein.synthesis.ribosome biogenesis.pre-rRNA processing and modifications.misc	0.858587	0.387353	0.517536	0.61847	0.00430658	0.997696	-1.02558	0.0887912	1.80399	0.00117268	1.00474	0.0581767	-0.929794	0.0916644	5.40652	4.66172	5.04852	5.1635	4.95047	3.45253	3.68497	3.5672	2.39039	2.46955	2.18946	2.43156	4.02403	4.89927	3.8051	3.09392	3.02381	3.58427	3.7101	3.20492	3.07685	3.9161	4.25341	4.61074	1575	958	1201	1311	1131	404	413	422
Sotub01g006470	Cytosine-specific methyltransferase	27.3.46	RNA.regulation of transcription.DNA methyltransferases	0.171594	0.86031	-0.131619	0.90293	0.0221475	0.988204	-0.443466	0.393455	0.338741	0.440531	-0.677726	0.230973	-0.680928	0.162869	1.25327	1.17583	1.53944	1.58176	1.5143	1.26071	1.32377	0.810683	0.813523	0.0155974	2.1261	0.610669	0.436086	0.0256034	0.363903	0.457394	1.05903	1.34912	1.26404	0.662092	0.31196	1.3591	1.78276	1.12046	88	85	105	109	104	88	80	62
Sotub01g006490	PP2A regulatory subunit TAP46	29.4	protein.postranslational modification	0.461086	0.0274279	-0.0577065	0.867526	0.367416	0.09386	0.0489774	0.783819	-0.207456	0.111618	0.261197	0.0512129	-0.0423683	0.791912	5.38438	5.31786	5.35656	5.33543	5.35862	5.53766	5.58435	5.54607	5.55053	5.24633	4.88977	5.14713	5.60135	5.44244	5.31962	5.07907	5.12004	5.38091	5.42185	5.49887	5.48633	5.44426	5.55755	5.53219	1551	1510	1487	1477	1501	1716	1542	1665
PGSC0003DMG400032142	Casein kinase	29.4	protein.postranslational modification	0.138258	0.773543	-0.405341	0.572446	-0.0240707	0.975204	0.0124683	0.975652	-0.0966362	0.724286	-0.151257	0.573915	-0.0410202	0.902695	6.8877	6.96387	6.82296	6.73554	7.00715	8.14862	7.14353	6.96827	6.85307	6.91379	6.73852	6.89957	6.93711	6.84855	6.79632	7.01259	7.00947	7.0141	6.98546	6.74777	7.07127	6.95539	6.87049	7.10035	4398	4727	4110	3899	4707	10486	4545	4463
Sotub01g006510	Homology to unknown gene	29.6	protein.folding	0.456735	0.440622	0.299952	0.796548	-0.224506	0.775178	0.95878	0.0386672	-1.44089	0.00146607	-2.30646	5.94397e-05	-0.760443	0.127336	3.04014	2.65519	3.71732	3.28437	2.9538	2.26441	4.39734	4.39414	4.9471	4.1655	3.89809	4.25489	2.17596	2.63247	2.65877	4.47839	4.7314	5.18715	3.02626	2.87575	2.66421	4.53377	3.53662	2.77671	305	238	477	356	283	177	677	749
PGSC0003DMG402032143	Gene of unknown function	29.6	protein.folding	0.635634	0.430404	0.23295	0.896899	-0.219079	0.830918	0.581603	0.307298	-1.11623	0.0403033	-2.31973	0.00343496	-0.79343	0.240584	0.229415	0.65323	1.49783	1.22497	0.627589	-0.183263	1.81954	1.49573	2.46234	0.717881	0.892899	2.06121	-0.158446	-0.621308	0.144264	1.63455	2.32153	2.39273	0.516272	0.83341	0.247169	2.15394	1.245	0.567586	43	59	102	85	56	32	113	100
Sotub01g006520	CDT1-like protein b	28.1	DNA.synthesis/chromatin structure	0.339776	0.677365	0.177914	0.858624	0.111038	0.929515	0.452745	0.422403	0.708855	0.0870274	0.497692	0.267191	0.623105	0.215153	3.64457	3.82995	3.57119	3.79383	3.77949	2.94489	3.34414	2.50627	3.10902	2.36353	3.24791	2.40011	3.12045	3.63852	3.32776	2.48125	2.70808	3.40942	3.51024	3.01452	2.90899	2.76699	1.49836	3.32322	464	538	431	507	502	284	326	202
Sotub01g006530	Cation-efflux pump FieF	34.12	transport.metal	0.14857	0.696048	0.00157352	0.99905	-0.482848	0.169239	-0.527133	0.0364745	2.1117	3.38759e-08	1.83296	1.10869e-07	1.10888	8.14681e-05	7.07275	6.94946	7.04863	7.05157	6.93263	7.08226	4.56027	4.97555	5.20479	4.50361	5.10057	4.71721	7.2262	7.34512	7.11056	5.62116	5.39075	5.17217	6.32101	6.57954	6.74374	5.52117	5.1641	5.63302	5000	4680	4806	4854	4470	5007	758	1121
PGSC0003DMG400032190	Acidic ribosomal protein P1a	29.2.1.2.2.81	protein.synthesis.ribosomal protein.eukaryotic.60S subunit.P1	-0.176215	0.744259	0.150221	0.857574	-0.628969	0.21315	-0.833123	0.0249292	1.26358	0.000409952	0.902675	0.00649385	0.22225	0.542824	8.70063	8.62481	8.71196	8.88089	8.78041	7.9248	7.57133	7.5307	7.14922	6.97565	7.97345	7.81369	8.75473	9.18117	8.90455	8.41054	7.67647	8.04239	8.48906	8.52505	8.39853	8.08602	8.10265	8.55693	15454	14949	15224	17251	16091	8979	6114	6591
Sotub01g006550	Unknown Protein	35.2	not assigned.unknown	-0.381486	0.426292	-0.206998	0.847201	-0.0508525	0.957174	0.148198	0.726888	-1.15638	0.00411954	-0.662633	0.0637894	-0.61943	0.110299	1.26947	1.36519	1.28604	1.6335	1.96162	0.953152	2.50487	2.25815	2.65121	2.43775	3.40563	2.78197	1.90132	1.70411	1.9378	2.31399	2.29413	2.94783	1.66849	1.96016	1.46878	2.56553	2.52174	1.8535	89	97	88	113	142	71	182	170
Sotub01g006580	rRNA processing protein Ebp2	29.2.2.3.99	protein.synthesis.ribosome biogenesis.pre-rRNA processing and modifications.misc	1.19331	0.275619	0.760561	0.572446	-0.444253	0.723727	-1.22508	0.061622	2.60096	9.58507e-05	1.23867	0.0223841	-0.950597	0.104378	6.61799	5.67627	6.1367	6.22512	5.78335	4.14231	4.00866	3.44988	3.15859	2.56094	2.65212	1.90193	4.87562	5.97834	4.83222	3.91895	4.03359	4.00606	4.05418	3.81418	3.586	4.38857	4.71254	5.20302	3648	1936	2554	2737	2015	652	517	389
Sotub01g006590	GTP-binding protein YqeH	26.3.5	misc.gluco-, galacto- and mannosidases.glycosyl hydrolase family 5	0.649959	0.182821	0.356537	0.587201	0.572066	0.301074	-0.244993	0.470377	0.577686	0.034475	0.459574	0.157341	-0.340693	0.268198	3.17526	3.04958	3.27948	3.07108	2.92295	2.44015	2.60415	2.74231	2.39958	2.14464	1.46382	2.10087	2.47594	2.99514	1.99373	1.75556	1.92885	2.3738	2.40278	2.45607	2.62011	2.53825	2.98383	2.97769	335	313	352	307	277	200	195	238
PGSC0003DMG401032194	Ubiquitin ligase SINAT2	33.99	development.unspecified	-0.0203874	0.967134	-0.39223	0.572044	0.00777008	0.989147	-0.00659848	0.983211	-0.537394	0.01015	-0.283155	0.154535	-0.033267	0.895222	5.88064	5.73824	5.53599	5.79765	5.97415	6.55995	6.08771	6.28804	6.3912	6.09815	6.46788	6.26173	5.89518	5.94819	6.05067	6.17817	6.40338	6.16225	6.0954	6.29219	6.29949	6.06774	6.23679	6.48235	2188	2021	1684	2035	2300	3486	2186	2785
Sotub01g006610	Non-structural maintenance of chromosomes element 1 homolog	35.2	not assigned.unknown	0.254839	0.799954	0.438719	0.642736	0.175677	0.898028	0.55205	0.408051	1.04693	0.0220285	0.813587	0.105526	0.900179	0.11847	2.53675	2.54854	2.79819	2.53124	2.31846	1.71772	2.39824	1.19349	1.15491	0.289443	2.77287	1.26267	2.31493	2.18979	2.14958	1.46745	1.24222	1.5138	2.21718	2.02222	1.55161	1.02752	0.696643	1.37264	215	221	252	211	182	121	169	81
Sotub01g006620	Histone-lysine N-methyltransferase	27.3.69	RNA.regulation of transcription.SET-domain transcriptional regulator family	0.113435	0.933969	0.367209	0.650843	-0.553379	0.617006	-0.583502	0.362713	1.67578	0.00157686	0.301723	0.547125	0.518621	0.273917	2.01896	1.55865	2.07085	1.94129	1.27465	1.32446	0.259135	-0.0460948	0.438639	0.253363	-0.0657869	0.0462651	0.956371	0.399283	1.74269	1.10708	0.661752	0.503923	1.91138	0.687847	1.30336	1.10394	0.696643	0.567586	150	111	152	140	88	92	38	34
Sotub01g006630	Cysteine protease	29.5.2	protein.degradation.autophagy	-0.32774	0.387747	-0.46425	0.572446	0.363092	0.415982	0.1609	0.606988	-0.796866	0.00337559	-0.180755	0.487615	-0.279537	0.315193	4.46181	4.6856	4.59022	4.60499	4.68067	5.84395	5.39683	5.47141	5.25756	5.71279	5.67816	5.72	4.80326	4.74591	4.94433	5.04534	4.93138	5.06414	4.85061	5.04404	4.9134	5.08642	5.32495	5.23413	818	974	874	890	938	2122	1354	1581
Sotub01g006650	Unknown Protein	35.2	not assigned.unknown	0.596129	0.256997	-0.169903	0.857914	0.294261	0.654931	0.804295	0.04741	-0.857329	0.0157417	-0.223731	0.536215	0.146852	0.738511	1.93003	2.13688	1.36529	1.89963	2.07823	1.97769	2.55917	2.83029	2.6122	2.59738	0.952553	2.43156	2.26682	2.02177	2.16915	2.55813	2.31245	2.265	1.77763	1.90633	2.35393	2.09899	1.56513	1.9497	141	166	93	136	154	145	189	253
Sotub01g006660	Ribonuclease P/MRP protein subunit POP5	27.1.19	RNA.processing.ribonucleases	-0.157072	0.687144	-0.0112654	0.988443	-0.0909864	0.866289	-0.0317037	0.923199	0.0675488	0.77077	-0.00602829	0.981125	0.062499	0.814658	3.04014	2.70862	2.87604	2.97908	2.96394	2.71448	2.99035	2.70555	2.7262	2.75406	3.07752	3.07368	2.96631	2.88843	2.82215	3.30691	2.93199	2.44808	2.84866	2.98366	2.87186	3.01967	2.77966	2.71722	305	247	266	288	285	242	255	232
Sotub01g006670	Formate--tetrahydrofolate ligase	25.2	C1-metabolism.formate-tetrahydrofolate ligase	-0.371599	0.187982	0.368164	0.572044	-0.305759	0.349369	0.174055	0.444321	0.2619	0.163895	-0.133594	0.486575	0.174689	0.413198	7.31054	7.58445	7.59542	7.32622	7.24169	6.8177	7.03343	7.34353	7.32837	7.67056	7.66146	7.48483	7.389	7.2564	7.57803	7.5278	7.66448	7.43119	7.38097	7.16686	7.15891	7.37617	6.82864	6.97674	5896	7268	7021	5872	5538	4168	4211	5789
PGSC0003DMG400032147	Peroxidase	26.12	misc.peroxidases	0.0566661	0.953243	0.411437	0.722699	-0.7829	0.274704	-1.47299	0.00772539	3.01456	2.82146e-06	2.20404	7.86373e-05	1.31684	0.0140812	10.3521	9.88686	10.4477	10.1659	10.0925	9.19495	7.13142	7.60846	6.91328	7.44348	7.34061	6.68311	10.3031	9.92393	10.3823	8.31625	8.7907	6.89758	10.1072	10.1586	9.74733	8.96057	8.30374	8.79764	48552	35854	50705	42039	39956	21657	4507	6956
Sotub01g006690	Peroxidase	26.12	misc.peroxidases	-0.601673	0.387724	0.715341	0.61847	-0.978163	0.198969	-2.49666	0.000515556	6.17154	6.73998e-09	4.62317	1.15797e-07	1.05722	0.0719411	13.7024	12.9683	13.4264	13.2893	12.7753	11.8864	6.45248	8.09275	7.05055	7.65098	8.02451	7.70268	12.789	13.021	12.5765	8.86634	7.99705	7.65201	10.6126	10.877	10.7538	8.99021	9.57613	10.5056	495151	303489	399692	366353	256554	139899	2815	9731
Sotub01g006730	Non-race specific disease resistance protein 1-like protein b	20.1.2	stress.biotic.receptors	0.0319874	0.984039	-0.240521	0.756516	0.0494251	0.97624	-1.02709	0.0647071	1.49312	0.00258532	1.33837	0.00927183	1.38902	0.000724793	2.68905	2.19627	2.62221	2.47562	2.62363	3.12125	1.4441	0.586465	1.04203	1.12968	1.88716	0.163282	2.14436	2.78724	1.98272	0.657005	0.771787	1.46097	3.49966	3.03473	3.72631	1.90971	1.98163	2.21354	239	173	223	203	225	321	87	53
Sotub01g006750	PAP fibrillin family protein	31.1	cell.organisation	0.462859	0.718277	0.920141	0.691951	-0.243835	0.894095	3.07414	0.00565208	-2.5498	0.00317522	-4.95136	0.000423744	-1.68707	0.222461	3.50101	3.54672	4.38872	4.32124	3.59931	0.759196	5.78324	6.00072	7.28748	6.71714	4.98569	5.96937	0.600386	1.73343	2.55105	6.0867	6.63441	7.08564	2.19111	1.62901	0.98359	4.99781	3.06451	1.79716	420	442	760	731	443	62	1770	2282
Sotub01g006760	ATP dependent RNA helicase	28.1	DNA.synthesis/chromatin structure	-0.136633	0.644304	-0.0105782	0.987207	-0.382207	0.177701	-0.0758417	0.739685	-0.0462365	0.801531	-0.912385	5.42659e-05	-0.217321	0.252335	3.58108	3.37008	3.3238	3.3477	3.57306	3.38686	3.47501	3.52563	3.40671	3.5368	3.63686	3.65281	3.05963	2.92065	2.84666	3.73619	3.82287	4.00298	3.56201	3.27031	3.1584	3.7023	3.65477	3.28275	444	391	363	372	435	386	357	410
PGSC0003DMG400032200	1,3-beta-glucan synthase	3.6	minor CHO metabolism.callose	-0.0336477	0.909874	0.0245241	0.957902	-0.188612	0.461087	-0.197785	0.23306	1.27235	1.19466e-07	1.30685	7.88842e-08	0.792828	6.19076e-05	7.36598	7.36052	7.25678	7.25083	7.24896	7.40974	6.07645	6.06923	6.02012	6.28343	5.9907	5.99196	7.59543	7.6839	7.37056	6.16935	6.19943	6.36277	7.17111	6.83751	7.13001	6.15001	6.40571	6.20382	6127	6223	5552	5573	5566	6283	2169	2393
Sotub01g006780	Glucan synthase like 3	3.6	minor CHO metabolism.callose	-0.324829	0.403881	0.226694	0.699988	0.199535	0.710358	0.540152	0.074844	0.385513	0.11858	-0.214578	0.420855	-0.177458	0.568192	5.42923	5.2464	5.34292	5.37112	5.30279	4.66512	4.68589	4.88805	5.29622	5.26344	5.18226	5.38458	4.41686	4.36079	4.83068	4.3783	4.64728	5.24168	4.42234	4.17218	4.11471	4.60782	4.31679	4.31816	1600	1437	1473	1514	1444	937	827	1055
PGSC0003DMG400032151	U box	35.2	not assigned.unknown	-0.770718	0.0518612	-0.425374	0.572044	-0.179249	0.768671	-0.0532469	0.894685	0.570371	0.030408	0.602364	0.0222444	0.775085	0.00710152	2.8858	3.04035	3.38214	3.42682	3.27212	3.87863	2.13771	2.73624	2.71151	3.15696	3.4477	3.32042	3.49506	3.16612	3.27457	2.54979	2.76241	2.8138	3.22349	3.41225	3.44145	2.37822	2.94424	2.42167	274	311	378	393	353	543	141	237
Sotub01g006820	Cysteine-rich extensin-like protein-4	35.2	not assigned.unknown	-1.23984	0.184463	1.90552	0.572446	-0.38423	0.790632	0.421177	0.625771	-1.25746	0.0898746	-2.99587	0.00476135	-1.73271	0.0729118	3.42711	3.02639	2.46557	2.40294	2.79814	-1.95288	3.45059	4.84504	4.37807	5.90237	5.74821	4.78117	1.20129	1.10756	2.47449	4.43148	4.28856	5.14312	0.840822	2.77121	2.63285	4.56959	4.05629	2.80556	399	308	200	193	254	9	351	1024
Sotub01g006850	Cysteine-rich extensin-like protein-2	35.2	not assigned.unknown	-0.898458	0.227075	1.19088	0.652738	-0.619404	0.509558	0.36118	0.601576	-2.03786	0.00634677	-4.60579	0.00148471	-2.6698	0.0144304	1.37806	1.24175	1.87893	1.52809	1.52804	-2.11254	2.70395	4.08396	3.78546	4.81494	4.24679	4.21252	-0.987568	-0.124079	-0.26437	3.60947	4.20521	4.63994	0.16986	0.856304	0.490514	4.15709	3.20514	2.15196	96	89	133	105	105	8	209	604
Sotub01g006860	Cysteine-rich extensin-like protein-4	35.2	not assigned.unknown	0.953806	0.781922	0.978383	0.602574	-1.20727	0.668498	0.224777	0.925023	2.78857	0.0231302	-0.458215	0.731709	2.98663	0.0304675	1.50664	1.42316	1.05693	0.111683	2.0404	-1.07464	-0.33572	-2.44955	-1.51501	-0.496112	-6.08323	-1.57931	-2.49052	-0.621308	0.873507	-0.269277	-0.571331	0.1054	0.969086	0.60916	2.29905	-2.46525	-1.2645	-1.31353	105	101	75	39	150	17	25	6
Sotub01g006870	Fatty acid desaturase	11.2.4	lipid metabolism.FA desaturation.omega 6 desaturase	0.182645	0.687122	0.672056	0.56952	-0.259853	0.616645	0.170436	0.608482	2.69633	5.91452e-08	2.30083	2.37901e-07	1.18897	0.000510779	10.2706	9.85608	9.89005	9.87919	9.48607	8.63419	7.31171	7.35074	7.26628	6.95474	7.07641	7.35117	10.0309	9.67659	9.90357	7.48605	7.87426	7.35059	8.1709	8.50481	8.30688	7.21807	6.80742	7.38951	45883	35097	34449	34462	26243	14682	5107	5818
Sotub01g006900	Enoyl-	11.1.6	lipid metabolism.FA synthesis and FA elongation.enoyl ACP reductase	-0.22824	0.814021	0.733867	0.572446	-0.614802	0.491397	-0.133334	0.850242	1.27589	0.00724407	-0.229103	0.637289	-0.481889	0.409861	3.42711	3.1126	3.80806	3.39344	3.1707	1.58086	1.95302	2.17097	2.39958	2.33792	2.09996	2.69393	2.1229	2.84881	2.69296	2.20133	2.78882	3.36697	1.97387	1.82743	1.66756	1.98237	2.4387	2.48725	399	327	508	384	329	110	124	160
Sotub01g006950	Alpha/beta hydrolase	26.3.5	misc.gluco-, galacto- and mannosidases.glycosyl hydrolase family 5	0.504137	0.112511	0.0292348	0.967758	0.148191	0.732301	0.13005	0.603579	-0.663627	0.00317044	-0.37701	0.0806222	-0.439103	0.0559256	3.14923	3.00282	3.26715	3.1263	3.12625	3.07567	3.44648	4.0055	3.94779	3.31408	3.43207	3.17006	3.16313	3.45275	3.21934	3.4302	3.69951	3.82975	3.37784	3.27031	3.05336	3.48376	3.98492	3.54131	329	303	349	319	319	311	350	572
Sotub01g006960	UPF0061 protein ydiU	35.2	not assigned.unknown	0.128509	0.723249	-0.165244	0.712058	0.306872	0.407483	-0.0182338	0.953048	0.560694	0.00667276	0.757902	0.000950274	0.562476	0.0115764	5.18208	5.2544	5.05451	5.12673	5.17331	5.68685	4.51388	4.6701	4.62339	4.49784	4.76846	4.19431	5.01612	4.9825	5.16134	4.35454	4.3206	4.21192	5.09513	5.06139	5.39396	4.33805	4.74746	4.7773	1348	1445	1206	1278	1320	1903	734	907
Sotub01g006970	Pentatricopeptide repeat-containing protein	33.99	development.unspecified	0.540619	0.0793087	0.21973	0.690352	0.219614	0.559547	1.14446	0.000365491	-1.1277	2.69555e-05	-1.31576	1.24258e-05	-0.205198	0.434674	3.89484	3.54345	3.89876	3.81078	3.58625	3.27838	5.12835	4.60673	4.99034	4.5857	4.19216	4.29605	3.10958	3.36182	3.62557	4.54706	4.775	4.732	3.49612	3.51294	3.6563	4.02575	3.76113	3.49601	552	441	541	513	439	358	1124	868
Sotub01g006980	L-threonine 3-dehydrogenase	3.3	minor CHO metabolism.sugar alcohols	0.162087	0.760498	-0.0442895	0.961496	0.107257	0.880148	0.908692	0.0118207	-1.70413	9.57938e-06	-1.70011	8.41466e-06	-0.550564	0.079434	5.32554	5.67851	5.95198	5.71224	5.68945	5.68685	7.18576	7.30873	7.57068	7.35978	7.01871	7.20869	5.2054	5.40308	6.03276	6.97453	7.47465	7.29915	5.83067	6.08549	5.77408	6.93298	6.55774	5.85144	1489	1939	2247	1918	1888	1903	4680	5651
Sotub01g006990	S-receptor kinase-like	29.4	protein.postranslational modification	-0.500703	0.2407	-0.111206	0.887085	-0.442755	0.369931	-0.6233	0.0638467	-0.895718	0.00358158	-1.59659	1.99466e-05	-0.121403	0.727403	5.20963	4.89981	5.3517	5.20791	5.43168	5.15382	5.48965	6.13232	6.52532	6.49906	6.42706	6.72456	4.7863	4.83987	5.05494	6.19565	6.40498	6.87378	6.78183	6.50453	6.36584	7.12286	6.24699	6.64523	1374	1130	1482	1352	1579	1315	1444	2500
Sotub01g007000	Sorbitol dehydrogenase	3.3	minor CHO metabolism.sugar alcohols	-0.356635	0.661071	-0.113921	0.968261	-0.0649415	0.965195	1.18763	0.0958748	-2.01578	0.00770874	-2.59969	0.00418854	-0.338424	0.707218	-0.785643	-1.84267	-0.822101	-0.981	-0.463521	-1.67843	0.0145372	1.10218	1.4662	0.744118	0.892899	1.89066	-1.69668	-2.75143	-0.688412	0.88633	0.898486	0.975043	-0.811347	0.277206	-1.43787	0.0952094	-0.3383	-0.746303	21	10	20	18	26	11	32	76
Sotub01g007010	S-receptor kinase-like	29.4	protein.postranslational modification	-0.155499	0.841217	-0.66032	0.572446	-0.222018	0.805732	-1.34647	0.00418659	-0.756029	0.0817269	-1.13633	0.0168932	0.671947	0.0369823	2.05679	2.09291	2.08028	2.07829	2.63637	3.49123	2.51275	2.86959	3.12573	3.0025	2.76457	3.156	1.83687	1.79032	2.10964	2.93003	2.69417	3.55936	4.84365	4.78537	4.92251	4.45937	3.53329	4.55406	154	161	153	154	227	415	183	260
Sotub01g007030	Lipoxygenase	17.7.1.2	hormone metabolism.jasmonate.synthesis-degradation.lipoxygenase	0.66314	0.34637	0.651144	0.594433	-0.831641	0.299548	0.757979	0.154721	1.41081	0.00538336	-0.245108	0.614883	1.10888	0.0323213	8.08889	7.80574	8.25528	7.90342	7.87392	6.41924	6.30249	6.52314	7.08977	6.25006	5.73341	5.94301	6.96338	7.19781	7.52017	7.15174	7.45262	7.80888	6.84832	6.97035	7.1534	6.96694	5.48698	5.19105	10113	8473	11093	8761	8584	3162	2537	3278
Sotub01g007040	Leucine-rich repeat receptor-like serine/threonine-protein kinase At1g17230	20.1.2	stress.biotic.receptors	-0.553316	0.331802	-0.760118	0.572446	0.193659	0.844954	-0.868258	0.0380387	-0.994676	0.0360275	-0.725706	0.150633	-0.208293	0.558031	0.444463	0.55293	0.873904	0.575687	1.84575	1.71772	1.75452	1.36041	1.76541	2.32059	1.87179	2.24944	0.126736	1.33493	0.64109	1.25809	1.33477	1.67712	2.40278	1.97069	2.44341	2.87997	2.05781	2.52243	50	55	66	54	131	121	108	91
PGSC0003DMG400032207	Lipoxygenase	17.7.1.2	hormone metabolism.jasmonate.synthesis-degradation.lipoxygenase	1.27992	0.0925401	-0.00788108	0.997497	-1.98301	0.00318251	-1.44361	0.00500528	4.10904	2.77913e-08	2.18456	6.63999e-06	2.73992	2.64369e-06	8.1857	7.76902	7.9398	8.30275	8.04249	7.57282	3.77623	4.26537	3.48653	3.31408	3.28899	1.28005	8.32943	7.94107	7.79779	5.67105	5.49069	6.35675	7.73813	8.17933	8.20088	5.24774	5.13692	5.51483	10815	8260	8914	11555	9648	7035	440	685
Sotub01g007060	Lipoxygenase	17.7.1.2	hormone metabolism.jasmonate.synthesis-degradation.lipoxygenase	1.82055	0.382525	-0.24914	0.703355	-1.45316	0.348374	-1.31028	0.20419	4.03164	3.15899e-05	2.35981	0.000273282	2.57476	0.00021896	2.36645	2.27709	2.27347	2.91257	2.33418	2.41841	-1.61792	-1.1991	-2.45545	-1.96447	-6.08323	-3.29347	2.67339	1.83157	1.76857	-0.756256	-0.788463	0.758629	2.10995	2.17572	2.19123	0.0572736	-0.548127	-0.746303	191	183	175	275	184	197	10	15
PGSC0003DMG400032208	Oxidoreductase, 2OG-Fe(II) oxygenase family protein	16.5.1.1.1.11	secondary metabolism.sulfur-containing.glucosinolates.synthesis.aliphatic.glucosinolate 2-oxoglutarate-dependent dioxygenase (AOP)	-4.56016	0.0171914	3.1721	0.61264	1.2118	0.776279	2.81139	0.308761	-1.3275	0.487428	0.494414	0.826916	1.12493	0.721267	-3.86583	-3.88768	-1.22465	-6.08323	-6.08323	-6.08323	-6.08323	-0.321503	1.27964	3.12736	3.35679	2.1955	-3.14989	-1.51815	-2.58904	-4.35973	-2.30173	-2.18369	-2.46371	-3.8008	-3.8517	-2.70497	-4.59021	-6.08323	2	2	15	0	0	0	0	28
Sotub01g007080	2-oxoglutarate-dependent dioxygenase	16.5.1.1.1.11	secondary metabolism.sulfur-containing.glucosinolates.synthesis.aliphatic.glucosinolate 2-oxoglutarate-dependent dioxygenase (AOP)	0.17739	0.860346	-0.73493	0.602574	0.488033	0.638137	0.348674	0.581143	-1.38065	0.0161388	-0.288562	0.616481	-1.20669	0.0596392	3.37565	3.04035	3.5305	3.91115	3.69678	4.53476	4.18678	4.66213	5.24869	4.20382	4.23182	5.07428	4.18801	3.6072	3.95069	4.42466	4.64186	3.52974	2.53991	3.7361	3.14956	5.56238	3.46499	4.0213	385	311	419	550	474	856	585	902
Sotub01g007100	2-oxoglutarate-dependent dioxygenase (Fragment)	16.5.1.1.1.11	secondary metabolism.sulfur-containing.glucosinolates.synthesis.aliphatic.glucosinolate 2-oxoglutarate-dependent dioxygenase (AOP)	-1.99426	0.0681438	2.79991	0.571141	2.29222	0.355561	4.24477	0.0686221	0.235737	0.789348	1.41023	0.364447	1.95105	0.443671	0.965746	0.918045	0.873904	-0.833203	-0.905264	-3.85995	-1.76268	1.24562	2.64349	3.03475	2.09996	2.79412	-0.583117	0.505045	-0.491258	-1.80384	-2.0944	-0.92096	-0.677242	-2.04235	-2.10272	-2.70497	-1.82412	-6.08323	72	71	66	20	19	2	9	84
Sotub01g007130	2-oxoglutarate-dependent dioxygenase (Fragment)	16.5.1.1.1.11	secondary metabolism.sulfur-containing.glucosinolates.synthesis.aliphatic.glucosinolate 2-oxoglutarate-dependent dioxygenase (AOP)	-1.92777	0.177601	1.8973	0.572446	2.96437	0.191846	3.15629	0.0479686	-0.652645	0.507502	1.79866	0.202539	0.336795	0.864262	4.37463	4.60492	4.72404	3.22236	3.2964	1.50035	2.22669	6.00828	7.44479	7.61811	6.90771	6.92396	4.03843	4.32994	3.80822	1.57001	1.38758	3.87421	2.10065	2.61888	2.48615	3.08712	2.50142	0.594288	770	921	959	341	359	104	150	2294
Sotub01g007160	Phosphoribosyltransferase (Fragment)	13.1.6.5.3	amino acid metabolism.synthesis.aromatic aa.tryptophan.phosphoribosyanthranilate isomerase	-2.6471	0.524083	3.32447	0.56952	-4.22912	0.304267	-1.35521	0.712115	5.76936	0.0153923	-1.48979	0.294312	2.05324	0.320123	2.28112	2.53545	2.44382	0.818567	-3.84891	0.332927	-0.393496	-3.81898	-6.08323	-1.96447	-0.827573	0.610669	-3.64338	-0.124079	1.76857	0.307111	2.23772	-0.0393236	-1.12397	1.82743	-0.466981	-0.556182	-1.5737	-3.83406	180	219	197	64	2	46	24	2
Sotub01g007170	Oxidoreductase family protein	35.1	not assigned.no ontology	-0.280097	0.221194	0.138029	0.699402	0.118903	0.719016	0.0945647	0.631577	0.345899	0.0254717	0.531612	0.00175462	0.684729	0.000375151	4.96049	5.24439	5.22887	5.05739	5.16674	4.79595	4.66127	4.93511	4.79518	5.10543	5.08732	5.04408	5.03491	5.30399	5.29423	4.64037	4.65807	4.74126	5.48042	5.3107	5.37513	4.52512	4.69922	4.888	1156	1435	1361	1218	1314	1026	813	1090
Sotub01g007190	Ethylene insensitive 3 class transcription factor	27.3.19	RNA.regulation of transcription.EIN3-like (EIL) transcription factor family	-0.621474	0.321581	-1.08648	0.56952	-0.0548777	0.965422	0.420616	0.426272	-0.550931	0.209404	-0.432799	0.334577	-0.762149	0.159659	3.80043	3.48341	3.07305	5.1799	4.14299	4.29926	4.30954	3.82023	3.89026	4.38981	5.29745	4.26366	3.22487	4.4318	3.25181	4.25799	3.72709	4.20925	2.9032	2.14816	3.39734	3.83434	3.30619	3.61813	517	423	305	1326	646	727	637	503
Sotub01g007210	Subtilisin-like protease	29.5.1	protein.degradation.subtilases	1.43611	0.417525	-0.0912057	0.970548	-1.12861	0.339979	0.514742	0.634873	-0.0862494	0.919663	-1.93894	0.0248106	-1.43645	0.272034	0.751773	0.791705	0.664232	0.818567	0.773097	0.891352	1.02617	0.715304	0.728534	1.61517	-6.08323	1.24508	-0.0569911	0.695815	-0.554029	2.35287	1.85576	1.6459	-0.55455	-1.27306	-1.54855	0.74685	0.464492	-0.29052	62	65	57	64	62	68	65	58
Sotub01g007220	Transcription factor	27.2	RNA.transcription	1.75537	0.35741	-0.733325	0.651969	-0.0232962	0.992127	0.305852	0.798886	0.146516	0.866399	0.015662	0.987371	0.429565	0.668023	0.38622	0.0629107	0.958129	1.02639	0.283417	2.26441	0.0582929	0.352915	0.54188	0.324642	-6.08323	0.271515	0.600386	0.161205	0.29434	0.657005	0.479161	-0.144558	0.399701	0.207695	0.698677	0.64822	-0.492741	-0.107264	48	39	70	74	44	177	33	45
PGSC0003DMG400021379	Conserved gene of unknown function	27.2	RNA.transcription	0.241191	0.795907	-0.651428	0.572446	0.304301	0.787846	0.241673	0.699662	-0.159673	0.742583	0.750973	0.118831	0.550704	0.265846	1.75698	0.628801	0.689091	1.19084	1.4723	2.35877	1.41073	0.559257	1.69249	1.20717	0.830673	0.766768	1.47976	1.659	1.74269	1.25809	0.511243	0.897642	1.14234	1.54695	1.78633	0.92593	1.245	0.646252	125	58	58	83	101	189	85	52
Sotub01g007230	UDP glucosyltransferase	26.2	misc.UDP glucosyl and glucoronyl transferases	0.15681	0.727492	0.123965	0.821441	0.0662013	0.919984	-0.218505	0.448657	0.549921	0.0205283	0.745759	0.00361257	0.103694	0.705643	3.98835	4.29917	4.31278	4.17177	4.02445	4.03208	3.63166	3.36207	3.98796	3.74275	3.22994	3.46801	4.22625	4.22033	4.5333	3.30195	3.92762	3.50385	3.80196	3.9534	4.15941	4.18375	3.84413	3.57856	589	745	721	659	595	604	398	366
Sotub01g007240	Transcription factor jumonji jmjC domain protein	27.3.57	RNA.regulation of transcription.JUMONJI family	-0.798371	0.626038	0.0784384	0.953228	-0.424801	0.862033	-1.33386	0.206447	2.66886	0.0027058	2.68224	0.00127796	0.624897	0.3696	1.4509	1.71767	1.71915	2.04045	1.93093	0.688281	-1.61792	-0.321503	-1.26215	-1.96447	1.28973	0.236332	1.97503	2.41454	1.83131	-0.675792	-0.788463	-0.381296	0.863007	1.23385	0.674241	0.367375	0.572305	-0.06487	101	124	119	150	139	59	10	28
Sotub01g007250	Unknown Protein	35.2	not assigned.unknown	-0.080438	0.954993	0.40498	0.902264	0.526419	0.698846	1.64287	0.0577366	-2.65674	0.00484365	-2.61899	0.021585	-1.44453	0.229485	0.819361	1.99117	1.83506	1.51436	0.94676	0.973177	3.31287	4.12397	5.22044	4.58932	3.57652	4.59581	0.956371	1.48034	0.774801	2.93003	3.94828	4.14651	0.989397	1.23385	1.13452	4.3101	2.88796	0.484383	65	150	129	104	70	72	319	621
Sotub01g007260	Protein downstream neighbor of son-like protein	35.2	not assigned.unknown	-0.342951	0.266098	0.196655	0.640102	-0.247916	0.515182	-0.255251	0.282425	1.30896	1.88399e-06	0.787607	0.000366088	0.751289	0.000983683	4.98523	4.95121	5.33703	4.94029	5.04066	4.70158	4.01422	3.64043	3.69503	4.13856	3.85965	4.33607	4.8884	4.77967	4.78386	4.08404	3.93651	4.07213	4.97677	4.62631	4.76075	4.02083	3.83875	4.25471	1176	1171	1467	1123	1204	961	519	444
Sotub01g007270	ATP-dependent RNA helicase A-like protein	28.1	DNA.synthesis/chromatin structure	0.198997	0.712238	-0.134542	0.833895	-0.356625	0.500322	-0.209247	0.556351	0.489589	0.0762243	-0.512344	0.0825043	0.0446346	0.89615	3.54493	3.12138	3.44186	3.59937	3.35922	3.54908	3.02935	3.12287	2.44469	2.90703	2.41825	2.66776	2.81394	2.43252	2.90616	3.61348	3.11014	2.98573	3.53808	2.68432	3.16718	3.29292	2.90353	3.07094	433	329	394	443	375	432	262	310
Sotub01g007280	ABC transporter G family member 22	34.16	transport.ABC transporters and multidrug resistance systems	0.308366	0.555427	-0.513976	0.57369	0.144538	0.848855	0.0113791	0.981767	-1.77079	3.31521e-05	-0.134259	0.689621	0.470111	0.184487	3.9859	4.53927	4.32473	4.57222	4.28928	5.53008	5.89379	6.19	6.07995	5.86026	5.832	5.54863	6.11288	5.71001	5.50521	5.57051	5.76882	6.39128	6.57395	6.1535	6.81358	6.19983	6.18093	5.74896	588	880	727	870	715	1707	1911	2602
Sotub01g007290	Calcium dependent protein kinase 2	30.3	signalling.calcium	1.4013	0.402411	-0.0701401	0.975729	-1.16301	0.355579	-0.342815	0.741666	0.459686	0.554882	0.473965	0.391359	-0.56227	0.537958	-0.282116	-0.0908824	-0.158206	-0.518877	-0.169473	0.363595	-0.96455	-0.53947	-0.411069	0.0155974	-6.08323	-1.05875	0.775643	1.5313	0.722794	0.49264	0.232068	0.870891	-0.147347	-1.73806	-0.702652	-0.443114	-0.198806	-0.242478	30	35	32	25	32	47	16	24
Sotub01g007310	Sucrose phosphate phosphatase	2.1.1.2	major CHO metabolism.synthesis.sucrose.SPP	-0.543562	0.100188	-0.111898	0.868505	0.218735	0.643537	0.466263	0.0927004	-0.758411	0.00386112	-0.476735	0.0654113	-0.103241	0.730891	2.5233	2.84742	2.78095	2.964	2.66773	2.85601	3.08858	3.70392	3.62621	3.96817	3.96841	4.11178	2.55017	2.83535	2.9464	3.38402	3.11014	3.28322	2.86524	2.98885	2.86648	3.28063	3.2626	2.48011	213	272	249	285	232	267	273	464
Sotub01g007340	Exonuclease family protein expressed	28.99	DNA.unspecified	-1.06726	0.0493139	-0.528389	0.7397	0.698149	0.352732	-0.289613	0.529862	-2.27789	0.00059986	-0.597143	0.246431	-1.03407	0.0234646	0.161587	2.04755	0.0480347	1.41437	1.67107	0.804606	2.78431	3.13214	3.21696	4.15087	4.55653	3.69229	1.4106	1.49753	2.29023	2.32381	2.17901	2.54433	2.40278	2.48574	2.01758	2.87997	3.98492	3.1223	41	156	37	97	116	64	221	312
Sotub01g007350	Pollen preferential protein	35.2	not assigned.unknown	0.0720184	0.89443	0.39505	0.703845	0.518194	0.26526	2.27036	5.46558e-05	-2.51229	9.73059e-07	-2.09889	1.77187e-05	-0.68759	0.149543	1.54707	2.37581	2.81523	1.75528	2.34973	1.44407	4.40371	5.1914	4.65444	4.61087	4.82341	4.6301	1.93865	1.68923	2.7395	4.38535	4.30695	4.01525	1.64308	2.09139	1.66756	2.77285	2.52174	2.16092	108	196	255	123	186	100	680	1302
Sotub01g007360	Methionine aminopeptidase	29.5.7	protein.degradation.metalloprotease	0.295706	0.146603	0.0992843	0.767779	0.385296	0.0831312	-0.090669	0.600372	0.388187	0.00736313	0.740003	2.12111e-05	0.0556963	0.738463	7.01927	6.89416	7.04953	6.9918	6.9023	6.77128	6.7617	6.64784	6.39062	6.24433	6.34388	6.32328	6.86784	7.1381	6.85563	6.17682	6.28252	6.18347	6.72505	6.73547	6.77747	6.58941	6.61992	6.86125	4818	4504	4809	4657	4377	4036	3488	3574
PGSC0003DMG400021373	Zinc finger, RING-type	29.5.11.4.2	protein.degradation.ubiquitin.E3.RING	-0.31	0.563591	0.28448	0.72568	-0.236467	0.736103	0.245482	0.558254	-0.155184	0.650051	-0.586582	0.0866863	-0.295029	0.459102	3.76944	3.69233	4.07414	3.94482	3.70285	3.03338	3.42157	4.16742	4.41481	4.45281	3.763	4.63686	3.79218	3.67297	3.48823	3.80089	4.29779	4.60587	3.49966	3.58667	3.29288	4.0669	3.68511	3.5101	506	489	611	563	476	302	344	640
Sotub01g007380	Unknown Protein	35.2	not assigned.unknown	0.434012	0.645569	1.16256	0.56952	-0.467178	0.640146	0.702479	0.284788	0.535371	0.266538	-0.86398	0.103729	0.633894	0.304404	3.75513	3.49359	3.81936	3.60262	2.89672	1.08782	2.97331	2.85847	3.66865	2.9916	2.45996	2.66115	2.97831	2.70825	2.58786	3.17752	3.84821	3.82279	3.51375	2.75911	2.9755	3.45487	2.01067	1.89705	501	426	512	444	272	78	252	258
Sotub01g007390	Fasciclin-like arabinogalactan protein 14	10.5.1.1	cell wall.cell wall proteins.AGPs.AGP	0.440686	0.65118	0.953069	0.572446	-0.498623	0.662586	0.452456	0.518851	0.750478	0.18703	-0.574454	0.312545	0.587419	0.357551	7.13542	6.41411	6.94537	7.00874	6.29952	4.32871	5.96664	5.7143	6.56365	5.77932	5.31886	5.81398	6.27062	6.16606	5.58111	6.1591	6.81112	6.77128	6.54036	6.15869	5.95041	6.43063	5.05565	5.40222	5222	3229	4474	4712	2882	742	2010	1871
Sotub01g007400	Os02g0200800 protein (Fragment)	31.1	cell.organisation	0.343351	0.367322	0.280038	0.638051	0.211509	0.670934	0.60295	0.0404463	0.00903231	0.974207	-0.0424098	0.875647	0.382525	0.160105	5.7561	5.67776	5.90501	5.89361	5.55504	5.0504	5.78161	5.71738	5.81297	5.67152	5.2581	5.34487	5.40973	5.54002	5.59925	5.14424	5.74203	5.78899	5.65586	5.51963	5.47488	5.50277	5.25184	4.74787	2007	1938	2175	2175	1720	1224	1768	1875
PGSC0003DMG400021371	Pentatricopeptide repeat-containing protein	35.1.5	not assigned.no ontology.pentatricopeptide (PPR) repeat-containing protein	2.13694	0.255416	-0.265716	0.876307	3.32104	0.185592	0.781236	0.468013	0.251181	0.743353	3.41553	0.0254998	0.36956	0.740484	0.841205	-0.309503	1.57987	1.3693	0.521733	0.973177	0.0582929	0.900145	0.288379	0.0580469	-6.08323	-0.172697	0.400856	0.571478	0.612794	-6.08323	-1.60735	-1.23285	-0.336629	0.134663	0.279928	-0.812973	-0.155152	-0.06487	66	30	108	94	52	72	33	66
Sotub01g007430	Co-chaperone HscB-like protein	20.2.1	stress.abiotic.heat	-0.165399	0.647427	0.389985	0.572446	0.120777	0.809774	0.019919	0.951357	-0.094866	0.665666	-0.0652215	0.789097	-0.0784687	0.759259	2.61491	2.43336	2.64144	2.04045	1.99166	2.48268	2.8666	2.68052	2.40872	2.6188	3.0842	2.80616	2.37062	2.49376	2.54357	2.79538	2.45122	2.36424	2.46212	2.52912	2.6827	2.72526	2.46692	2.72328	227	204	226	150	145	206	234	228
PGSC0003DMG400021336	Conserved gene of unknown function	35.2	not assigned.unknown	-0.382992	0.260883	-0.354138	0.572446	0.00878414	0.989241	-0.5398	0.0430522	0.895021	0.000482349	1.07816	8.064e-05	0.195835	0.434571	6.05258	6.0346	5.83085	6.12191	6.19685	6.66179	4.87668	5.12452	5.23335	5.14904	5.64238	5.59711	6.45259	6.1403	5.84787	5.21057	4.83802	5.16255	5.80727	5.89272	5.7399	5.30248	5.77484	5.77472	2465	2482	2066	2548	2684	3741	944	1243
Sotub01g007450	Histone-lysine N-methyltransferase	27.3.69	RNA.regulation of transcription.SET-domain transcriptional regulator family	0.00401839	0.993194	-0.185053	0.66537	-0.195303	0.591116	-0.230778	0.287411	0.0921413	0.628158	-0.382468	0.0478895	-0.15094	0.464344	4.40244	4.32601	4.23472	4.3849	4.49034	4.64341	4.19905	4.21831	4.27195	4.17999	4.3804	4.13584	4.35378	3.83386	3.93934	4.17091	4.61628	4.47876	4.51632	4.07061	4.33725	4.56621	4.57025	4.2421	785	759	683	764	822	923	590	663
PGSC0003DMG400021370	Gene of unknown function	27.3.69	RNA.regulation of transcription.SET-domain transcriptional regulator family	-0.622202	0.0742819	-0.40357	0.572446	-0.0116559	0.986747	0.0293985	0.933405	-0.543954	0.0266717	-0.31775	0.18734	-0.308103	0.239967	4.24953	4.30689	4.05036	4.61468	4.7186	4.48681	4.48412	4.74596	5.01746	4.9647	5.61033	5.54234	4.39912	4.60632	4.32234	4.42921	4.89384	4.94896	4.39976	4.36211	4.4656	4.8531	4.98912	4.30811	706	749	601	896	963	828	719	956
Sotub01g007460	Genomic DNA chromosome 5 P1 clone MUK11	35.2	not assigned.unknown	0.948026	0.145825	-0.0660751	0.948135	0.0120811	0.990181	0.79381	0.0916607	0.335481	0.341558	-0.0524921	0.901729	1.17112	0.00871902	3.68439	3.80836	3.34742	3.74762	3.53615	3.75973	3.16562	3.13674	3.55806	3.29646	0.731991	2.64782	3.184	3.18746	3.27005	3.18293	3.4739	3.13371	3.54153	3.48016	3.9438	2.49634	2.73396	2.22212	477	530	369	491	424	500	288	313
Sotub01g007480	Phosphatidylglycerol / phosphatidylinositol transfer protein	35.1	not assigned.no ontology	0.169827	0.566486	-0.181288	0.692007	-0.100642	0.805865	-0.258131	0.228266	0.704086	0.000754826	0.861761	0.000110509	0.985209	0.000110711	7.70998	7.78517	7.61724	7.63905	7.76214	8.25507	7.00226	7.06182	6.93675	6.88498	6.7053	6.90273	7.93279	7.87644	8.07916	7.42892	6.9602	6.91118	8.25405	8.23129	8.24432	7.16666	7.11155	7.49513	7777	8353	7128	7294	7944	11289	4121	4762
Sotub01g007490	Ring finger protein	29.5.11.4.2	protein.degradation.ubiquitin.E3.RING	-0.137536	0.930694	-1.2092	0.668906	0.184382	0.927136	0.94815	0.333645	-2.40667	0.0282853	-2.16619	0.0588048	-0.971354	0.425218	-1.08189	-1.98621	-3.00089	-1.14568	-2.27909	0.973177	0.531674	0.320872	0.288379	1.18819	-0.324374	0.496353	-3.64338	-1.51815	-0.83661	0.527045	-1.14057	1.30982	-1.52363	-1.27306	-1.79919	-0.288568	-0.198806	-1.21752	17	9	4	16	7	72	46	44
Sotub01g007500	Pentatricopeptide repeat-containing protein	35.1.5	not assigned.no ontology.pentatricopeptide (PPR) repeat-containing protein	0.209647	0.860346	-0.257074	0.756174	-0.240504	0.856995	-0.00526947	0.99479	1.14005	0.0202974	0.388968	0.454465	-0.233178	0.73717	1.43662	1.65857	1.11312	1.20801	1.69562	2.08281	1.02617	-0.372986	0.206941	-0.269239	0.892899	-0.27052	1.02739	0.754183	0.897163	1.33778	-0.0196872	0.23692	0.516272	-0.403906	-0.00568923	0.336033	0.347968	0.130213	100	119	78	84	118	156	65	27
Sotub01g007510	Nuclear transcription factor Y subunit A-2	27.3.14	RNA.regulation of transcription.CCAAT box binding factor family, HAP2	-0.513297	0.199411	0.197313	0.873653	-0.648394	0.142851	-0.349734	0.267115	-1.44339	0.000721622	-1.84681	4.48362e-05	-0.639078	0.0375045	-0.0634245	0.500038	0.41882	0.111683	-0.358704	0.507855	1.4441	1.98922	1.7221	2.08431	2.80559	1.94615	0.470477	0.203714	0.873507	2.42763	2.40074	2.2955	1.53668	1.35132	1.42552	2.14493	2.02971	2.05917	35	53	48	39	28	52	87	141
Sotub01g007520	Polyadenylate-binding protein 1-like	27.4	RNA.RNA binding	-0.323875	0.692972	0.588491	0.664407	-0.494503	0.582529	0.441689	0.452223	-0.918707	0.0685642	-1.60157	0.00417257	-0.310422	0.601968	3.59722	3.57256	4.28655	4.04376	3.67842	1.96775	4.48612	4.52647	5.21002	5.21267	4.99281	4.96569	3.16313	3.8706	3.84214	4.78599	5.04532	5.85957	4.30773	4.13053	3.51553	4.9928	4.39596	3.48891	449	450	708	603	468	144	720	821
Sotub01g007530	Syntaxin	31.4	cell.vesicle transport	0.768046	0.702251	-0.471978	0.699304	-0.0168881	0.994248	-2.33086	0.0162294	4.66283	7.37977e-06	4.99746	3.90721e-06	1.52911	0.0119557	6.83083	6.50877	6.38749	6.46891	6.83966	7.83515	2.24574	1.72114	1.77956	2.58291	0.588949	0.163282	6.98101	7.01519	6.78368	1.88056	2.49199	1.36837	5.18373	6.07577	6.0588	2.83022	4.59762	5.29745	4228	3448	3039	3241	4191	8438	152	117
PGSC0003DMG400021330	Conserved gene of unknown function	35.1.27	not assigned.no ontology.tetratricopeptide repeat (TPR)	0.306366	0.729649	0.00527573	0.998059	-0.0850382	0.950154	0.00783298	0.991485	0.765977	0.0632719	0.634421	0.136882	0.346401	0.476797	1.23688	0.856258	1.20217	1.2747	0.94676	1.05061	0.296154	0.531526	0.12063	-0.693251	1.3794	-0.322038	0.88167	1.236	1.03149	0.225661	0.378398	0.63689	0.67517	0.762464	0.572135	0.770489	0.00734353	0.201414	87	68	83	88	70	76	39	51
Sotub01g007540	Transport protein particle subunit trs85-2	35.1.27	not assigned.no ontology.tetratricopeptide repeat (TPR)	-0.220433	0.50519	-0.0946004	0.847492	-0.168596	0.69308	-0.119172	0.648697	0.519028	0.0122701	-0.189695	0.36363	0.182126	0.415616	4.87042	4.79805	4.71348	4.9518	4.81278	4.90161	4.39734	4.37281	4.0418	4.60193	4.77467	4.14536	4.44524	4.20733	4.11353	4.42694	4.52494	4.37549	4.83386	4.17901	4.71207	4.34003	4.45173	4.3904	1086	1053	952	1132	1028	1104	677	738
PGSC0003DMG400021363	Helicase domain-containing protein	28.1	DNA.synthesis/chromatin structure	0.0486839	0.860346	0.143851	0.682453	-0.023612	0.952736	0.280605	0.0843264	-0.632451	0.000170962	-1.1495	5.03709e-07	-0.395564	0.0150865	4.51544	4.23588	4.618	4.40551	4.35047	4.17941	5.14112	5.05805	5.06446	5.02613	5.14279	4.95626	3.88434	3.9539	4.04371	5.03043	5.18736	5.1149	4.64513	4.24772	4.34113	4.75727	4.8258	4.8386	849	713	891	775	746	669	1134	1187
Sotub01g007560	Malonyl CoA-acyl carrier protein transacylase containing protein expressed	11.1.2	lipid metabolism.FA synthesis and FA elongation.acetyl CoA transacylase	0.220338	0.667532	0.529987	0.572446	-0.498635	0.325977	0.342747	0.332299	0.414554	0.153343	-0.6594	0.0283598	0.172551	0.623279	5.86273	5.56641	5.73114	5.68262	5.54072	4.34801	5.39043	5.09286	5.43792	5.18779	5.15554	4.91791	4.97179	5.26813	5.19394	5.58793	5.88739	5.93657	5.31123	5.05274	5.04191	5.32461	4.87269	4.69179	2161	1794	1928	1879	1703	752	1348	1216
Sotub01g007570	F-box family protein	29.5.11.4.3.2	protein.degradation.ubiquitin.E3.SCF.FBOX	0.552617	0.0923275	0.111807	0.826337	0.4616	0.201522	-0.225221	0.351234	0.0638531	0.76573	0.59921	0.00792782	-0.152711	0.506757	4.65301	4.86101	4.69058	4.47097	4.72308	4.67585	4.55646	4.63632	4.82619	4.36466	3.87129	4.0873	4.69108	4.82462	4.90841	3.69139	4.60145	4.31971	4.56111	4.71196	4.9571	4.8124	4.93587	4.94097	934	1100	937	811	966	944	756	886
Sotub01g007670	U-box domain-containing protein	27.3.64	RNA.regulation of transcription.PHOR1	0.710572	0.895445	0.843139	0.869767	-1.15589	0.815123	-1.61284	0.520419	1.16211	0.588229	-0.554371	0.7988	-0.0204319	0.993232	-1.35238	-4.60279	1.01822	-1.54511	-3.01099	-3.02334	-2.31199	-2.06387	-4.37292	0.84454	-6.08323	-6.08323	-1.85801	-6.08323	0.774801	-0.841474	-1.24388	-3.09012	-3.35087	-0.154698	-0.264457	-1.77607	-1.2645	-0.680812	14	1	73	12	4	4	6	8
Sotub01g007680	U-box domain-containing protein	27.3.64	RNA.regulation of transcription.PHOR1	1.06444	0.88656	0.693008	0.854513	-0.248185	0.978097	-2.89201	0.317235	2.90906	0.226358	3.31937	0.143453	0.478615	0.737394	0.862723	-0.88134	2.58958	0.652938	-0.833258	0.587958	-2.31199	0.112055	-4.37292	2.05317	-6.08323	-6.08323	0.250642	0.890539	3.16678	-1.80384	-1.75217	-1.97517	-0.959208	2.81277	2.04643	0.0952094	0.743525	1.60046	67	20	218	57	20	55	6	38
Sotub01g007700	U-box domain-containing protein 24	27.3.64	RNA.regulation of transcription.PHOR1	0.693711	0.880679	-0.476412	0.814037	-0.395185	0.942609	-0.921395	0.702004	2.75063	0.0810771	2.5176	0.0947803	2.24817	0.0978643	0.161587	0.234623	1.51183	0.250712	0.43691	2.60323	-0.393496	-2.44955	-3.61214	-2.35209	-6.08323	-0.893761	0.250642	1.01511	1.07363	0.225661	0.307087	-6.08323	1.02918	0.856304	1.23818	-1.77607	-1.5737	-0.242478	41	44	103	43	49	224	24	6
Sotub01g007710	At5g63850 (Fragment)	35.2	not assigned.unknown	0.00529138	0.992612	-0.466326	0.56952	-0.0874909	0.859258	-0.600229	0.0131285	-0.197251	0.338802	-0.222049	0.294298	-0.156543	0.455882	3.13161	3.9358	3.53394	3.89534	4.06505	4.04396	3.72624	3.50439	3.99101	3.81879	3.41626	3.89765	3.67541	3.50042	3.6149	3.82874	3.90063	3.72535	4.23729	4.10447	4.18558	4.32214	4.34746	4.32813	325	579	420	544	612	609	425	404
Sotub01g007720	BEL1-like homeodomain protein 1	27.3.22	RNA.regulation of transcription.homeobox transcription factor family (HB)	0.276261	0.541101	-0.306495	0.642832	0.0612764	0.934586	-0.197619	0.565131	0.192399	0.487428	0.618929	0.0272178	0.157367	0.625296	5.66871	5.82278	5.56145	5.58333	5.80184	6.58742	5.86405	5.34964	5.26135	5.06438	5.24026	5.3428	5.88724	6.22142	6.04009	5.32254	5.75632	5.20868	5.57669	5.83554	6.12847	5.42111	5.68312	5.96449	1889	2143	1714	1754	2041	3553	1872	1453
Sotub01g007780	Digalactosyldiacylglycerol synthase 1, chloroplastic	11.10.2	lipid metabolism.glycolipid synthesis.DGDG synthase	0.264941	0.466232	0.12758	0.824074	-0.126363	0.808209	0.464619	0.0839794	-1.13754	6.23971e-05	-1.81643	4.04936e-07	-0.811652	0.00301471	5.4211	5.50565	5.79337	5.66873	5.52025	5.14832	6.53367	6.60732	6.98869	6.71175	6.17963	6.44818	5.02482	4.9025	5.13174	6.56977	6.899	7.04284	5.65348	5.18522	5.46423	6.57899	6.14701	6.0123	1591	1720	2013	1861	1679	1310	2978	3475
Sotub01g007790	NC domain-containing protein	35.1	not assigned.no ontology	-0.0768721	0.897533	-0.514046	0.572446	0.04242	0.960961	0.429493	0.206305	-0.358244	0.213894	0.287691	0.322829	0.202773	0.54762	5.8747	5.71305	5.40332	5.8843	5.88824	6.76124	6.42767	5.78427	5.85367	6.4684	5.74716	6.07894	6.14982	6.41814	6.23369	6.0693	5.69741	6.17256	5.57501	5.76621	6.04457	5.77671	5.27197	5.72952	2179	1986	1536	2161	2167	4008	2767	1964
Sotub01g007800	Serine/threonine-protein kinase RIO2	29.4	protein.postranslational modification	0.0767972	0.810531	0.0857289	0.836009	-0.199693	0.518864	-0.28645	0.135741	0.457747	0.00813745	0.0238354	0.896276	-0.387063	0.0359627	5.49185	5.34997	5.41919	5.52716	5.43715	5.03976	4.85514	4.88394	5.15409	4.69229	5.10878	4.87423	5.04351	5.37313	5.14291	5.21189	5.25049	5.02221	4.96272	4.83375	4.78948	5.2244	5.22525	5.29745	1671	1544	1553	1687	1585	1215	930	1052
Sotub01g007810	Receptor-like serine/threonine-protein kinase At3g01300	30.2.9	signalling.receptor kinases.leucine rich repeat IX	-0.225127	0.685039	0.0222158	0.984702	-0.538111	0.325627	0.735631	0.0616847	1.45562	0.000119026	1.01131	0.00246778	1.34839	0.000890346	6.37993	6.44592	6.02153	6.49231	6.37935	5.90842	4.50205	4.66851	5.32546	4.96331	5.16187	5.0377	6.38716	6.29821	6.44304	5.16351	5.44262	5.48711	5.52719	5.20654	5.58385	4.96746	3.48927	3.82674	3093	3301	2358	3294	3046	2219	728	906
Sotub01g007820	Pre-rRNA-processing protein ipi1	35.2	not assigned.unknown	0.35453	0.686549	0.468079	0.61847	-0.181478	0.873792	-0.339615	0.542964	0.978959	0.0238589	-0.188612	0.70457	-0.699397	0.169437	3.7024	3.27095	3.7736	3.8632	3.35151	2.12816	2.92685	2.95035	1.86168	2.34651	1.60063	2.6545	2.3523	2.90141	2.53606	2.7524	2.7355	2.86214	2.29267	2.08171	2.34621	2.51044	3.1233	3.18513	483	365	496	532	373	161	244	275
PGSC0003DMG402021320	Coatomer subunit beta-1	31.4	cell.vesicle transport	-0.58385	0.0704601	0.156621	0.761206	-0.522907	0.139454	-0.739449	0.00678202	1.71574	3.38229e-07	1.03007	6.83613e-05	0.659568	0.00722752	7.06291	6.88549	6.80956	6.98123	6.81851	6.48784	4.96123	5.28779	5.36236	5.555	5.9391	5.871	6.76032	6.94214	6.56528	5.76413	5.544	5.87227	6.87824	6.32845	6.60155	5.68173	5.93741	6.20977	4966	4477	4072	4623	4130	3316	1001	1392
Sotub01g007850	N-acetyltransferase ESCO2	35.2	not assigned.unknown	-0.0601926	0.881942	0.0994607	0.847492	0.0262446	0.965195	-0.0428871	0.87997	-0.109576	0.590261	-0.235469	0.261503	-0.356466	0.10713	3.61634	3.66856	3.23796	3.59611	3.39713	3.23757	3.75976	3.47921	3.62621	3.33581	3.85575	3.86635	3.49088	3.47026	3.12231	3.47935	3.74743	3.54251	3.45289	3.16422	3.29688	3.66495	3.66698	3.65348	455	481	342	442	385	348	435	397
Sotub01g007870	Unknown Protein	35.2	not assigned.unknown	0.166241	0.762959	0.0879577	0.894842	-0.55895	0.222718	-0.679705	0.0315811	0.532643	0.0468716	-0.0875253	0.748946	-0.666259	0.0211253	2.42548	2.30048	2.15356	2.39546	2.16869	2.05489	1.72768	1.8614	1.67745	1.29853	1.84055	1.69722	1.98696	2.46783	2.24485	2.29415	2.37481	2.28541	2.13752	1.48953	1.69211	2.03211	2.67472	2.61009	199	186	161	192	164	153	106	129
PGSC0003DMG400016423	Conserved gene of unknown function	35.2	not assigned.unknown	0.735444	0.173989	-0.749801	0.573821	0.584042	0.343277	0.185106	0.66429	-2.4387	2.69191e-05	-1.1762	0.00993481	-1.14144	0.00905251	1.75698	1.20917	2.0422	1.64616	2.40288	3.18703	4.81106	3.73768	3.76427	3.86435	3.05728	3.13705	2.534	1.96111	2.51328	3.45275	3.55309	3.54674	2.75686	2.84174	2.73088	3.71149	4.14627	3.89007	125	87	149	114	193	336	902	475
Sotub01g007890	NHL1 (Fragment)	20.1	stress.biotic	0.0903099	0.866423	-0.12347	0.867515	0.00899141	0.990181	-0.483835	0.121719	1.6287	9.26148e-06	1.79456	2.6305e-06	1.45847	9.38862e-05	7.3142	7.55254	7.14584	7.26909	7.33693	7.77618	6.14654	5.51365	5.46445	5.40685	6.05929	5.40254	7.30424	7.62059	7.5573	5.93562	5.79022	5.3714	7.52815	7.536	7.88909	5.94066	6.06228	6.57365	5911	7109	5141	5644	5916	8100	2277	1628
Sotub01g007900	Harpin-induced protein-like (Fragment)	33.99	development.unspecified	0.598059	0.242857	-0.130382	0.858727	-0.320829	0.583899	-0.319818	0.367157	0.239963	0.422175	0.0605178	0.849794	0.151209	0.646748	3.51806	3.59165	3.49921	3.74762	3.52249	3.73061	3.29011	3.19536	3.4158	3.01872	1.46382	3.38208	3.80234	3.69549	3.54175	3.55215	3.54149	3.76221	3.85827	3.82872	3.61838	3.79454	3.3933	3.66612	425	456	410	491	420	490	314	326
Sotub01g007920	U3 small nucleolar ribonucleoprotein protein IMP4	29.2.2.50	protein.synthesis.ribosome biogenesis.BRIX	0.604416	0.206421	0.356179	0.607089	0.176173	0.799242	-0.262972	0.462588	0.635153	0.0313193	0.439615	0.146532	-0.522435	0.111432	5.23872	5.00795	5.16163	5.1929	5.03706	4.11102	4.74398	4.50345	4.2467	3.84327	3.71644	4.09959	4.65602	5.23777	4.41128	4.54076	4.26288	4.17139	4.18321	4.43616	4.10788	4.56114	4.6385	5.09265	1402	1218	1299	1338	1201	638	861	808
Sotub01g007930	Os04g0416500 protein (Fragment)	35.1	not assigned.no ontology	0.0130381	0.991875	0.451597	0.7583	0.899799	0.292023	0.211916	0.694342	-1.09781	0.0270699	0.172037	0.771565	-0.863043	0.112386	0.797182	1.10676	0.829872	0.250712	-0.0834187	1.21098	2.04288	1.73336	2.29509	1.82638	1.14382	2.81215	1.59335	1.03879	1.2121	1.31827	0.771787	1.26942	0.649873	1.66835	0.518237	1.32758	1.77149	2.29718	64	81	64	43	34	85	132	118
Sotub01g007970	Pentatricopeptide repeat-containing protein	35.1.27	not assigned.no ontology.tetratricopeptide repeat (TPR)	-0.445539	0.533266	0.237508	0.784589	-0.336463	0.728132	-0.511457	0.313708	0.788523	0.0579642	-0.022349	0.963601	-0.429916	0.343906	1.75698	1.86089	2.08965	1.99172	1.50044	1.50035	1.32377	1.3916	0.54188	1.8386	2.09996	0.885074	1.82363	1.03879	1.40595	1.66577	1.65501	0.999948	1.83487	0.635869	1.09824	1.72848	1.66593	1.47676	125	137	154	145	103	104	80	93
Sotub01g007980	Peroxiredoxin	21.5.1	redox.peroxiredoxin.BAS1	-0.131484	0.613979	0.152268	0.683307	-0.347419	0.17831	0.120961	0.530557	0.104804	0.504521	-0.328111	0.0369726	0.160805	0.356014	5.56751	5.52067	5.64721	5.58825	5.53222	5.1582	5.4085	5.46958	5.54329	5.55593	5.55728	5.69996	5.49573	5.54623	5.43725	5.62215	5.86738	5.97319	5.67715	5.5016	5.3618	5.55984	5.19921	5.29948	1761	1738	1819	1760	1693	1319	1365	1579
Sotub01g007990	Mitochondrial transcription termination factor (Fragment)	27.3.99	RNA.regulation of transcription.unclassified	0.383693	0.514642	0.17107	0.875088	-0.0159063	0.988229	1.26218	0.00943569	-1.18154	0.00384638	-1.87406	0.000198919	-0.0576322	0.91336	3.67225	4.11357	4.19188	3.76802	3.77949	3.91532	4.87363	5.09167	5.56285	5.07087	3.95389	5.26201	2.83389	3.32378	3.76709	4.97543	5.28105	5.31049	3.75231	4.03092	3.78169	4.63704	3.94787	3.14956	473	655	663	498	502	557	942	1215
Sotub01g008000	Transcription factor E2F	27.3.18	RNA.regulation of transcription.E2F/DP transcription factor family	0.795258	0.0451399	0.0808477	0.885653	-0.0292529	0.966286	-0.177471	0.529813	0.642654	0.00603847	0.391301	0.0879449	-0.147578	0.572083	4.40244	4.5294	4.60009	4.44767	4.77728	4.06511	3.97766	3.72855	3.90648	2.77965	2.99481	3.42178	4.22876	4.45398	4.18734	3.82874	3.94534	3.91406	4.20291	3.74533	3.74403	4.20775	3.75542	4.17735	785	874	880	798	1003	618	506	472
Sotub01g008010	Genomic DNA chromosome 5 P1 clone MHF15	35.2	not assigned.unknown	0.0419712	0.962736	-0.117403	0.877209	0.241414	0.773368	-0.81373	0.0436712	1.29038	0.000596554	1.71891	5.72902e-05	0.489956	0.134563	4.49319	4.66922	4.78441	4.58542	4.70354	5.00857	3.16562	3.80872	3.05768	3.20969	3.35679	3.3861	4.9956	4.68907	4.82144	3.56048	3.03489	2.75649	4.38642	4.80609	4.79373	3.50153	4.15497	4.85939	836	963	1000	878	953	1189	288	499
Sotub01g008020	Receptor expression-enhancing protein 3	17.1.1	hormone metabolism.abscisic acid.synthesis-degradation	-0.72365	0.427036	-0.175117	0.851341	0.437987	0.787846	-0.773727	0.248469	1.66357	0.00362795	2.06846	0.00245681	0.787401	0.0936273	2.72474	2.26921	2.5011	2.1422	2.54476	3.32588	0.142014	1.42212	0.867522	1.16895	2.45996	1.26267	2.41544	2.45908	2.51328	-0.269277	0.969487	0.432543	2.08185	2.61217	2.49315	1.12243	1.49836	2.2049	245	182	205	161	213	370	35	95
PGSC0003DMG400016416	Conserved gene of unknown function	26.3.5	misc.gluco-, galacto- and mannosidases.glycosyl hydrolase family 5	-0.204576	0.590196	0.12717	0.819024	0.107049	0.850451	-0.0617861	0.846852	0.0930109	0.68999	0.434883	0.061674	0.0765025	0.774454	2.58932	2.61844	2.32196	2.51753	2.3879	2.24807	2.04288	2.67419	2.52249	2.78598	2.31976	2.70684	2.80049	2.83535	2.6095	2.24333	2.17901	2.51871	2.51211	2.53623	2.62011	2.50341	2.69275	2.23914	223	232	181	209	191	175	132	227
Sotub01g008050	Plant-specific domain TIGR01568 family protein	33.99	development.unspecified	-1.21672	0.139257	-0.800664	0.786699	-0.128878	0.941619	0.669642	0.426272	-2.96807	0.00635535	-3.6936	0.00373227	-2.20586	0.0597771	-1.56575	-3.88768	-3.83989	-2.09936	-1.79584	-3.02334	-0.879532	0.0741133	0.365464	0.820083	1.70837	0.838909	-1.55159	-6.08323	-3.73067	0.0941541	-0.0196872	-0.144558	-2.99115	-2.66877	-3.37295	0.0572736	-0.728316	-1.77795	12	2	2	8	10	4	17	37
Sotub01g008060	Plant-specific domain TIGR01568 family protein	33.99	development.unspecified	2.26073	0.0197692	0.669198	0.932453	0.2019	0.845469	3.12866	0.0015551	-6.57403	0.000996519	-5.75436	0.00150677	-3.27007	0.105156	-3.02993	-3.88768	-0.203244	-1.33162	-1.66506	-6.08323	4.68763	4.04035	3.76071	3.01333	0.862122	1.61742	-0.448514	-2.00683	-2.87931	3.69139	4.07442	4.1212	-2.99115	-1.17696	-2.48761	2.40867	1.72553	-1.04278	4	2	31	14	11	0	828	586
PGSC0003DMG400016384	Gene of unknown function	29.5.11.4.2	protein.degradation.ubiquitin.E3.RING	-0.54734	0.205474	0.0103007	0.99271	-0.413756	0.434802	-0.48621	0.142582	0.341315	0.232282	-0.0694012	0.820463	-0.0884078	0.784237	2.7653	1.83977	2.21476	2.63643	2.31846	1.83179	1.85718	2.00947	1.91394	2.29419	2.60643	2.55091	2.11205	2.45028	2.26318	2.36243	2.50797	2.14733	2.30082	2.28943	2.39189	2.28281	2.63175	2.32932	252	135	168	227	182	131	116	143
PGSC0003DMG400016431	Reverse transcriptase	35.2	not assigned.unknown	0.429389	0.630064	-0.0755339	0.953852	-0.459401	0.601397	0.0885488	0.898908	0.187515	0.686475	-0.615678	0.189415	-0.162991	0.78452	0.841205	0.297967	1.2363	0.946816	0.94676	0.688281	0.787061	0.220239	0.840775	0.178379	-0.126219	0.372192	0.327703	0.966567	0.0629336	0.912593	0.798033	1.47879	0.399701	-0.517039	1.11649	0.336033	0.25395	0.944857	66	46	85	70	70	59	55	41
Sotub01g008070	CCR4-NOT transcription complex subunit 7	27.1.19	RNA.processing.ribonucleases	-0.227016	0.548151	0.256934	0.61262	0.222313	0.649464	-0.166884	0.559815	0.641948	0.00581001	0.580177	0.0179486	0.418569	0.0762013	4.07386	4.11577	4.05275	4.02451	3.86043	3.58856	3.10432	3.46095	3.76427	3.7395	4.04234	3.2778	3.89704	3.7467	3.7477	2.91062	3.42	3.30836	3.99262	4.12111	3.96158	3.57385	3.48582	3.7605	625	656	602	595	531	444	276	392
Sotub01g008080	Pentatricopeptide repeat-containing protein	35.1.5	not assigned.no ontology.pentatricopeptide (PPR) repeat-containing protein	-0.304647	0.538363	0.479778	0.572446	-0.397141	0.472356	-0.446913	0.192419	0.218599	0.470086	-1.43821	0.000773873	-0.970394	0.00782104	2.68302	2.06586	2.54261	2.47562	1.84575	1.52769	2.34624	2.15288	2.12817	2.44576	2.79748	2.35161	1.15974	1.61243	0.774801	2.70059	2.32153	2.8138	1.97387	1.5041	1.57819	2.78451	2.86695	2.31334	238	158	211	203	131	106	163	158
PGSC0003DMG401016414	Gene of unknown function	35.2	not assigned.unknown	-0.102839	0.841742	-0.144859	0.857914	0.114372	0.859987	0.169167	0.618668	-0.931773	0.00313204	-0.747593	0.0173553	-0.809158	0.0164835	2.447	1.98156	2.7635	2.92819	2.76373	1.92726	3.33972	3.38937	3.23761	3.40322	3.64139	3.27347	2.70983	2.39632	2.29023	3.52262	3.01824	3.09956	2.40278	2.22052	2.41419	3.10117	3.4927	2.86708	202	149	246	278	248	140	325	373
Sotub01g008090	Ubiquitin-conjugating enzyme family protein-like	29.5.11.3	protein.degradation.ubiquitin.E2	-0.340227	0.13421	0.0510596	0.903588	0.0948434	0.771143	-0.164291	0.361344	-0.0321143	0.842065	0.249899	0.0932595	-0.0902455	0.613186	6.96807	6.99646	6.96364	6.92265	6.88172	6.97058	6.91012	7.12407	6.99174	7.30218	7.36551	7.37689	7.15629	7.15816	7.17518	7.07642	6.8757	6.78746	6.91487	7.32063	7.01004	6.9274	7.15229	7.43754	4650	4835	4531	4439	4315	4634	3866	4972
Sotub01g008100	Cyclin B-like protein	35.1	not assigned.no ontology	-2.69243	0.00801155	0.112954	0.97314	-0.731236	0.597036	0.446196	0.678594	-0.892028	0.313385	-1.15084	0.144199	0.248822	0.809864	0.554335	-1.02899	-0.96993	-0.169418	-1.43447	-0.183263	-0.453681	0.503251	1.21862	2.94711	3.50361	2.91586	-0.987568	0.203714	0.69607	1.01311	1.5964	0.758629	0.0589185	0.554212	0.0332617	0.237701	1.52544	-1.92187	54	18	18	32	13	32	23	50
Sotub01g008110	MORN repeat protein	30.5	signalling.G-proteins	1.01008	0.0233049	0.146855	0.866273	0.25832	0.614544	1.12141	0.00258182	-1.59234	2.2368e-05	-1.78508	2.11765e-05	-0.637135	0.0715594	3.00186	3.13879	3.19955	3.15314	2.97401	2.77277	4.47001	4.61501	5.04262	4.11362	3.05728	3.81958	2.62077	2.54425	2.80974	4.17091	4.7365	4.4223	3.20189	2.90349	2.7368	4.0501	3.53994	3.163	297	333	333	325	287	252	712	873
Sotub01g008120	Unknown Protein	35.2	not assigned.unknown	0.825178	0.0731864	0.164565	0.892419	0.837046	0.0957385	1.01479	0.00825365	-2.78877	6.39389e-07	-2.02671	4.41976e-05	-1.26279	0.00286661	2.32829	2.53545	3.26301	2.90732	2.69233	2.02642	5.6412	5.51454	5.32425	4.91504	4.34744	4.71082	2.51765	2.97074	2.41837	4.17905	4.95051	4.83247	3.25319	3.66007	2.74855	4.56621	4.90269	3.96359	186	219	348	274	236	150	1604	1629
Sotub01g008130	Zinc finger protein	27.3.11	RNA.regulation of transcription.C2H2 zinc finger family	1.08248	0.0438661	-0.379991	0.77125	0.717137	0.200077	1.03842	0.0131313	-2.68877	1.0213e-05	-2.99812	0.000214665	-1.20217	0.0157691	0.751773	1.03421	1.94234	2.05	1.36924	1.42965	4.017	3.93316	3.81668	3.57018	2.55924	2.35981	0.747873	-0.233256	0.104172	2.6778	3.55309	3.37175	1.75408	1.85042	1.4545	2.9122	3.39697	2.33725	62	77	139	151	94	99	520	544
Sotub01g008140	BHLH transcription factor-like protein	27.3.6	RNA.regulation of transcription.basic helix-loop-helix family (bHLH)	0.343009	0.608366	-0.267807	0.846026	-0.0188309	0.986588	0.0294501	0.957813	-1.27918	0.00949635	-1.06143	0.0287979	-0.582976	0.18594	0.606285	0.388055	-0.0721409	0.182871	0.86254	0.688281	0.863044	2.04913	1.8212	0.795203	1.44318	1.53296	0.931898	0.0722346	0.612794	1.63455	1.69746	1.47879	1.52282	1.04748	0.373966	1.29535	1.65371	1.7265	56	49	34	41	66	59	58	147
Sotub01g008150	Tobamovirus multiplication protein (Fragment)	20.1	stress.biotic	0.162818	0.719974	-0.123969	0.847492	-0.283185	0.545549	0.0162673	0.965849	-0.127879	0.620101	-0.312893	0.210657	-0.230026	0.42136	4.41706	4.2953	4.24733	4.31135	4.50604	4.5144	4.04446	4.51057	4.79692	3.84327	4.2557	4.74408	4.4667	4.63767	4.16072	4.57816	4.96362	4.64389	4.21158	4.38591	4.0112	4.69532	4.2795	4.32216	793	743	689	726	831	844	530	812
Sotub01g008180	Succinyl-CoA ligase	8.1.6	TCA / organic transformation.TCA.succinyl-CoA ligase	0.0488627	0.918213	0.364222	0.57369	-0.0562918	0.923494	-0.528962	0.0466797	2.2943	3.91034e-08	2.46266	1.54203e-08	0.932054	0.00101669	8.3369	8.43103	8.35538	8.24609	8.10811	7.67569	6.02775	6.19829	6.01414	5.77216	6.11665	6.20542	8.58352	8.80689	8.40352	6.42904	6.00823	5.97162	7.52228	7.43839	7.66328	6.25114	6.50174	7.07392	12010	13070	11890	11110	10097	7555	2097	2617
Sotub01g008190	Peroxyureidoacrylate/ureidoacrylate amidohydrolase RutB	16.2	secondary metabolism.phenylpropanoids	-0.602017	0.0742819	0.227671	0.723748	0.183957	0.702996	0.543195	0.0506769	-1.07951	0.000215106	-0.852783	0.00233078	-0.43871	0.114438	3.16663	3.84063	3.69601	3.59611	3.22652	3.19983	4.42893	4.67961	4.83807	5.30589	5.45657	4.99887	3.51579	3.6072	3.70478	4.54286	4.29549	4.55846	3.64117	3.647	3.70837	4.38475	4.33986	3.58523	333	542	470	442	342	339	692	913
Sotub01g008210	Sel1 domain protein repeat-containing protein	29.5.11.4.3.2	protein.degradation.ubiquitin.E3.SCF.FBOX	0.0252529	0.95369	-0.524861	0.565797	0.181473	0.633947	0.0870643	0.722071	-0.603879	0.00366785	-0.203236	0.307379	-0.0723765	0.747424	3.55818	3.63522	3.35132	4.03175	3.82471	4.26515	4.3118	4.00045	4.05058	4.19434	3.83213	4.2193	3.84556	3.57518	3.77987	4.15725	3.88234	3.7767	3.74636	4.19706	3.94124	4.04041	3.97513	4.08388	437	470	370	598	518	710	638	570
PGSC0003DMG400016410	Transposase	13.1.1.3.1	amino acid metabolism.synthesis.central amino acid metabolism.alanine.alanine aminotransferase	0.325395	0.588255	-0.00812081	0.998124	1.68765	0.0374138	2.29429	0.00200483	-1.75542	0.000758164	0.239161	0.691214	-0.78052	0.382201	0.444463	0.918045	1.42571	0.967124	0.601844	1.22775	3.40472	2.56216	2.04859	2.23991	2.38616	2.43931	0.661202	1.21537	1.76857	1.10708	0.232068	1.70767	-1.12397	0.375571	-0.413623	0.132173	0.285975	0.744881	50	71	97	71	55	86	340	210
PGSC0003DMG401016370	Lipase	31.2	cell.division	0.853399	0.718706	-0.0225791	0.996001	0.536369	0.855099	0.111627	0.948301	0.703735	0.484961	1.33818	0.235988	0.161022	0.906878	0.656429	0.747007	-0.753505	0.182871	-0.636577	1.19402	-0.723194	0.149025	-0.950467	1.82638	-6.08323	-0.893761	0.536893	0.435405	0.020482	-1.24386	-1.14057	-0.664656	-0.614592	-0.403906	-0.264457	0.303995	-1.36039	-0.680812	58	63	21	41	23	84	19	39
PGSC0003DMG400016429	Kinase	30.2.17	signalling.receptor kinases.DUF 26	-0.869932	0.656346	-1.08116	0.56952	-0.921412	0.698106	-1.94526	0.0996044	2.82042	0.00541445	1.43536	0.0908453	1.69005	0.00826396	1.82433	0.996516	0.958129	1.55518	2.31846	3.14351	-1.36581	-1.90386	-1.38305	-0.558878	-0.396973	-1.05875	1.02739	0.890539	0.493709	-0.675792	-0.0662741	-1.23285	2.37988	1.54695	2.28298	0.542349	-0.11278	0.744881	131	75	70	107	182	326	12	9
Sotub01g008270	Receptor-like protein kinase At5g59670	30.2.17	signalling.receptor kinases.DUF 26	-0.718541	0.552005	-1.04492	0.572446	0.346997	0.872299	-0.408522	0.673577	0.264925	0.738897	0.621123	0.476065	0.721604	0.275179	1.30134	0.628801	0.505346	0.967124	1.30687	3.28641	0.296154	0.92167	0.365464	0.892246	1.09171	1.74807	1.26145	0.505045	0.69607	0.988629	-0.571331	0.23692	1.91138	1.65535	1.46878	1.29535	0.811109	0.768519	91	58	51	71	90	360	39	67
Sotub01g008280	G-type lectin S-receptor-like serine/threonine-protein kinase At1g61400	30.2.17	signalling.receptor kinases.DUF 26	-0.0522952	0.970537	-0.716991	0.565797	-0.152142	0.915869	-0.643973	0.261997	1.98511	0.000158987	1.3955	0.00415447	1.91977	5.2765e-05	3.23423	2.59341	2.4365	3.28437	3.47365	3.65824	0.679093	0.665141	0.994289	0.91552	-0.255254	1.51838	2.44168	2.34027	2.17883	1.33778	1.27996	0.1054	3.29459	3.27881	3.4269	1.54876	0.937464	1.77399	349	228	196	356	406	466	51	56
Sotub01g008290	G-type lectin S-receptor-like serine/threonine-protein kinase At4g27290	30.2.17	signalling.receptor kinases.DUF 26	-0.749588	0.478772	-0.868077	0.56952	0.0840212	0.9694	-0.77336	0.299264	1.6631	0.00646094	0.72579	0.291573	1.91633	0.000383305	1.9095	1.9325	1.48369	2.37281	2.41771	3.14351	-0.125304	0.149025	0.327436	1.43363	-0.639657	1.41204	1.07287	0.435405	0.749032	-0.932044	0.479161	0.503923	3.00148	2.71595	2.6949	0.861352	0.572305	1.24364	139	144	101	189	195	326	29	39
Sotub01g008300	G-type lectin S-receptor-like serine/threonine-protein kinase At1g11330	30.2.17	signalling.receptor kinases.DUF 26	-0.20618	0.834466	-0.964461	0.565797	-0.102358	0.944168	-1.42431	0.0102673	0.817853	0.0762516	0.402893	0.42076	0.896316	0.0120159	2.23236	2.2453	1.92151	2.72853	2.66151	3.90232	1.74116	0.739746	1.55115	1.18819	2.04621	1.45858	1.62423	1.85842	1.97162	1.31827	1.626	1.28976	3.66977	3.65681	3.586	2.35495	2.74552	3.1223	174	179	137	242	231	552	107	59
Sotub01g008310	Cysteine-rich receptor-like protein kinase 2	30.2.17	signalling.receptor kinases.DUF 26	0.249969	0.956221	0.00756339	0.998124	1.39517	0.749208	-0.492965	0.843045	4.58302	0.00236062	2.33702	0.211623	3.8833	0.00667999	1.11666	0.55293	0.852056	1.12006	0.377458	0.992928	-2.10477	-3.33776	-6.08323	-6.08323	-6.08323	-0.548744	-1.55159	-6.08323	-1.09206	-6.08323	-6.08323	-3.58721	0.772143	0.467655	0.649384	-2.07989	-4.59021	-2.99438	80	55	65	79	47	73	7	3
Sotub01g008330	G-type lectin S-receptor-like serine/threonine-protein kinase At4g27290	30.2.17	signalling.receptor kinases.DUF 26	-0.888934	0.139746	-0.820255	0.572044	0.0720528	0.958125	-0.40614	0.41228	-0.353595	0.449768	-0.0607674	0.908772	0.777455	0.0366212	0.985496	0.813545	0.358111	1.45807	1.02633	2.13707	1.39376	1.00469	0.813523	2.13476	1.87179	1.86785	1.15974	1.21537	0.493709	1.37603	0.573343	1.09548	2.14659	2.71595	1.92741	1.15871	1.77149	1.50518	73	66	46	100	74	162	84	71
Sotub01g008340	G-type lectin S-receptor-like serine/threonine-protein kinase At1g11300	30.2.17	signalling.receptor kinases.DUF 26	-0.192396	0.785995	-0.532539	0.56952	0.366789	0.664003	-0.59912	0.149142	2.25014	1.50627e-06	1.9597	3.02729e-05	2.04561	3.52971e-06	4.72674	4.59235	4.0623	4.8058	5.21317	4.96423	2.12748	2.07817	2.45354	2.38036	2.23821	2.55806	3.87795	3.70292	3.8299	0.938386	2.66595	1.86506	4.97168	4.6527	4.94311	2.66348	2.66866	3.10384	983	913	606	1023	1357	1153	140	150
Sotub01g008350	S-receptor kinase-like protein 1	30.2.17	signalling.receptor kinases.DUF 26	0.392543	0.544591	-0.716754	0.56952	0.0310843	0.977948	-1.07646	0.0124444	0.846899	0.0181229	1.01429	0.00689479	0.631661	0.0614121	4.5239	4.71345	4.30073	4.78593	5.09011	5.81442	4.12382	3.5909	3.27305	3.77492	2.49047	3.43347	4.61241	4.78318	4.55763	3.43926	3.90667	3.54674	5.47503	5.3107	5.33866	4.45937	4.6024	5.16901	854	993	715	1009	1246	2079	560	429
Sotub01g008360	ADP-ribosylation factor	29.4	protein.postranslational modification	0.297584	0.179746	0.0750259	0.851471	0.0623704	0.85993	-0.039578	0.85288	0.354265	0.0226663	0.703286	0.000113429	0.309656	0.0672884	8.22128	8.13672	7.92663	8.12958	8.06224	7.86677	7.79087	7.72073	7.70951	7.43243	7.19963	7.7061	8.39594	8.44451	8.30223	7.70048	7.6515	7.68166	8.00966	8.11032	8.1489	7.6781	7.71036	7.95106	11085	10658	8833	10248	9781	8625	7119	7519
Sotub01g008380	Os09g0327550 protein (Fragment)	35.2	not assigned.unknown	0.475603	0.199594	0.000683427	0.999287	0.23472	0.633997	0.908965	0.0053916	-1.12151	0.000193729	-0.781674	0.00448362	-0.414169	0.154477	4.50179	4.29723	4.78008	4.64965	4.53863	4.38585	5.47155	5.49313	5.97855	5.14413	4.94405	5.40947	4.59108	4.72782	4.57423	5.19861	5.58131	5.4537	4.37488	4.43236	4.16599	5.36884	4.38676	4.46101	841	744	997	918	850	772	1426	1605
Sotub01g008390	Equilibrative nucleoside transporter 1	34.14	transport.unspecified cations	0.248251	0.359958	-0.274414	0.572446	0.0683974	0.872677	0.339186	0.0985139	0.00942325	0.962531	0.354591	0.0454034	0.807221	0.000357927	6.00075	6.1176	5.88699	6.05707	6.12919	6.64238	6.06107	5.97521	5.94048	5.6343	5.64577	5.94914	6.38208	6.04415	6.4095	5.95154	5.95017	5.86974	6.24702	6.58469	6.54919	5.68562	5.55427	5.7197	2378	2629	2148	2436	2561	3691	2146	2242
Sotub01g008420	Leaf senescence protein-like	35.2	not assigned.unknown	-0.144443	0.975177	0.210679	0.818249	-2.57302	0.291573	-2.05758	0.222525	5.76811	0.000205754	3.42852	3.15723e-05	3.28139	0.000293985	4.72233	4.43746	4.12968	4.16299	4.19342	4.30323	1.11172	-2.06387	-3.11663	-3.73466	1.61915	-0.973899	4.69654	4.55183	4.74039	1.44962	2.83392	-0.745136	3.9749	3.89656	4.13051	0.398051	0.464492	1.30958	980	820	635	655	669	729	69	8
Sotub01g008430	Phosphoglycerate mutase	27.1.19	RNA.processing.ribonucleases	0.0817045	0.783641	-0.220979	0.587097	0.256207	0.364818	0.127695	0.515283	-0.181038	0.251512	0.133131	0.421789	-0.128713	0.482928	4.73988	4.73364	4.74494	4.84748	4.92084	5.11266	5.00521	4.93246	4.82107	4.89616	4.57088	5.02359	4.80999	4.84323	4.74039	4.3401	4.8141	4.83421	4.55602	4.75979	4.67714	4.85033	4.84205	4.6856	992	1007	973	1053	1108	1278	1032	1088
Sotub01g008440	Alpha/beta superfamily hydrolase	35.2	not assigned.unknown	0.234412	0.553716	-0.499488	0.571141	0.00754447	0.990495	0.59895	0.0386836	-1.75619	1.27121e-06	-1.40932	1.17509e-05	-0.653833	0.0178197	4.83139	4.88313	4.81861	5.0562	5.02863	5.94627	6.62516	6.57287	6.60348	6.35487	6.23848	6.5061	5.37612	4.96407	5.20938	6.61095	6.81193	6.35736	5.28065	5.58449	5.17958	6.31433	5.98086	5.70981	1057	1117	1024	1217	1194	2278	3173	3393
Sotub01g008450	Ribosomal protein S27	29.2.1.2.1.27	protein.synthesis.ribosomal protein.eukaryotic.40S subunit.S27	0.338601	0.375513	0.321157	0.61847	-0.368429	0.409105	-0.641744	0.0357344	1.09408	0.000291749	0.608057	0.021019	-0.0481656	0.882908	8.67301	8.393	8.52839	8.40944	8.43797	7.78328	7.71942	7.47196	7.12483	6.89927	7.54124	6.84222	8.25493	8.68349	8.30126	8.12488	7.63589	7.6552	8.02435	8.11537	7.95301	7.92748	8.038	8.27213	15161	12730	13405	12442	12691	8140	6775	6328
Sotub01g008460	Ribosomal protein S27	29.2.1.2.1.27	protein.synthesis.ribosomal protein.eukaryotic.40S subunit.S27	0.565766	0.123472	0.327897	0.609368	-0.354733	0.420081	-0.599387	0.0442752	1.24517	7.30949e-05	0.710053	0.00763285	0.130044	0.671026	8.37647	8.24226	8.3099	8.23998	8.15298	7.55154	7.39805	7.01377	6.78323	6.51914	6.82634	6.14623	7.98092	8.31265	8.09298	7.72408	7.29425	7.23799	7.78155	7.86978	7.72982	7.45008	7.53386	8.00694	12344	11467	11521	11063	10416	6932	5422	4606
Sotub01g008470	Transferase transferring glycosyl groups	35.2	not assigned.unknown	-0.230723	0.655818	0.473826	0.572446	-0.102419	0.894282	0.40778	0.269489	0.556144	0.058313	0.194982	0.525948	0.617326	0.0685797	4.54402	4.80078	4.94266	4.76868	4.55382	3.54574	4.04988	4.21178	4.3617	4.34979	4.51509	4.4537	4.29503	4.42956	4.77591	4.37121	4.16292	4.39674	4.51982	4.3318	4.39446	4.29795	3.76681	3.33118	866	1055	1116	997	859	431	532	660
Sotub01g008480	Cytochrome P450-like protein	26.1	misc.cytochrome P450	-0.342814	0.248523	0.366782	0.572044	0.445181	0.163527	0.470406	0.0422993	-0.324325	0.0949517	0.0333692	0.87345	0.0864238	0.711026	7.41846	7.41131	7.34619	7.29844	7.11318	6.66333	7.49228	7.54095	8.10855	8.24412	8.07403	7.85723	7.36834	7.35429	7.18932	7.2279	7.23784	7.34695	7.37181	7.38379	7.24076	7.33366	7.12101	7.28224	6354	6446	5907	5760	5066	3745	5788	6638
Sotub01g008490	Histone acetyltransferase	27.3.54	RNA.regulation of transcription.histone acetyltransferases	0.165501	0.513052	-0.28994	0.572044	0.0235545	0.959777	-0.117592	0.544324	-0.0479187	0.770549	-0.367801	0.0233859	-0.048381	0.800314	5.36283	5.53306	5.51268	5.55006	5.58574	6.14251	5.49662	5.61044	5.44349	5.42623	5.29313	5.33347	5.20157	5.04667	5.12924	5.47351	5.59073	5.41603	5.71804	5.48608	5.5557	5.54021	5.6535	5.71134	1528	1753	1657	1714	1757	2610	1451	1741
Sotub01g008500	DEP domain-containing protein 1B	21.4	redox.glutaredoxins	-0.64661	0.618703	-0.965173	0.629625	0.0484419	0.985241	-0.901827	0.307369	-0.60416	0.492348	0.130307	0.887903	1.57121	0.0203346	1.75698	2.66123	1.83506	1.32278	2.40288	5.42131	2.915	2.81887	2.31466	2.97508	3.6904	3.40207	2.45032	2.69341	3.15702	3.05908	2.17901	2.71948	5.12412	5.02649	5.34448	3.32121	3.5985	3.86287	125	239	129	91	193	1583	242	251
Sotub01g008510	Receptor kinase	30.2.10	signalling.receptor kinases.leucine rich repeat X	-0.33843	0.544207	-0.523384	0.572446	-0.155465	0.849936	0.0281511	0.957418	0.239599	0.486734	0.302593	0.37613	0.511707	0.168643	5.01196	5.09301	4.94911	4.992	5.2561	6.37618	5.10507	4.74294	4.48126	4.93226	5.3231	5.10873	5.16529	5.06119	5.47899	5.1373	5.25405	4.40142	4.99321	5.44041	5.35317	4.54581	4.69028	5.01572	1198	1292	1121	1164	1398	3069	1106	954
Sotub01g008520	Tetratricopeptide repeat-containing protein	35.1.27	not assigned.no ontology.tetratricopeptide repeat (TPR)	0.351777	0.47656	0.24242	0.710047	0.426021	0.449843	0.0180065	0.968214	0.89777	0.00357246	0.93217	0.00431787	-0.359514	0.283979	5.5209	5.28892	5.43765	5.63581	5.41422	4.47105	4.7885	4.52471	4.23134	4.15087	3.90565	4.40304	4.78459	5.42121	4.87156	3.93506	4.14769	4.19045	4.19856	4.30084	3.9258	4.33012	4.45701	4.71327	1705	1480	1573	1819	1560	819	888	820
Sotub01g008530	Zinc finger CCCH domain-containing protein 17	27.3.99	RNA.regulation of transcription.unclassified	-0.0681666	0.829686	-0.183232	0.651742	0.255011	0.389592	0.0111512	0.964438	-0.458561	0.00900695	-0.279286	0.107627	-0.419985	0.0255699	4.6941	4.46186	4.50878	4.72015	4.63856	4.85515	5.12578	4.89214	5.02491	4.78524	5.45012	5.03387	4.44091	4.54151	4.45577	4.57405	4.80927	4.89023	4.51282	4.5875	4.64606	4.88051	5.0626	5.06308	961	834	826	964	911	1069	1122	1058
Sotub01g008540	DNA-binding protein (Fragment)	27.3.99	RNA.regulation of transcription.unclassified	-0.128243	0.799954	0.262241	0.679875	0.814763	0.100319	0.113056	0.753047	0.0771976	0.78213	0.609527	0.0478959	0.336912	0.242924	4.01262	4.11357	4.03347	3.93712	3.97517	3.46319	3.81501	4.23345	3.86061	4.19671	3.77957	4.28963	3.8586	3.57112	3.87527	2.35287	3.45341	3.66435	4.00265	4.25204	4.34501	3.70844	3.88914	3.99148	599	655	594	560	575	407	452	670
Sotub01g008580	At2g02170/F5O4.6	27.3.99	RNA.regulation of transcription.unclassified	-0.848795	0.177601	0.197412	0.86733	0.65006	0.530067	-0.0640472	0.925023	0.0709605	0.885861	0.261093	0.67475	0.59919	0.172181	1.00498	1.42316	0.784455	0.6019	1.12	0.912248	0.863044	1.26259	0.840775	2.03203	2.39694	1.26267	1.00411	-0.177635	0.96589	-0.675792	0.849133	0.843634	1.60409	1.68123	1.71624	1.10394	1.36978	0.720848	74	101	62	55	79	69	58	85
PGSC0003DMG401016399	Conserved gene of unknown function	35.2	not assigned.unknown	0.130658	0.786375	-0.138395	0.823214	-0.0330063	0.965214	0.183873	0.565675	-0.114983	0.659576	0.0111972	0.969426	-0.0711415	0.824475	2.68302	2.54854	2.69765	2.85924	2.70448	2.77847	2.74469	3.06117	2.42682	2.67443	3.1809	2.12991	2.636	2.93964	2.82832	2.92359	2.69417	2.75649	2.24279	2.78321	2.48615	2.49634	2.60661	2.61661	238	221	235	265	238	253	215	297
PGSC0003DMG400035528	Gene of unknown function	35.2	not assigned.unknown	-2.37073	0.190071	0.00437273	0.99905	-0.988988	0.738353	-0.757222	0.671348	2.73421	0.0217679	1.4797	0.152461	1.90127	0.0837261	0.472725	0.677252	0.873904	-0.833203	0.818512	2.00713	-0.516488	-4.54617	-0.85993	0.0155974	0.550858	0.404249	0.747873	0.0256034	0.430265	-0.932044	-0.382643	-1.97517	0.516272	0.762464	0.518237	-2.46525	-0.155152	-1.31353	51	60	66	20	64	148	22	1
Sotub01g008600	Classical AGP	35.2	not assigned.unknown	0.0539977	0.991875	-1.02449	0.613822	-0.384398	0.929715	-0.0267473	0.991647	1.85095	0.1709	1.90142	0.134647	2.47842	0.0754246	0.195899	0.134066	-0.96993	-0.0421876	0.111627	2.36636	-1.92361	-2.24386	-2.00376	-1.19315	-6.08323	-0.0810873	-0.0569911	0.0256034	0.668842	0.139335	-2.0944	-3.09012	-0.147347	0.375571	1.09824	-2.46525	-1.96778	-1.6471	42	41	18	35	39	190	8	7
Sotub01g008610	TCP family transcription factor	27.3.29	RNA.regulation of transcription.TCP transcription factor family	-0.126124	0.729084	0.384904	0.572446	0.145732	0.741689	0.748808	0.00564657	-1.4657	2.4964e-06	-1.79434	5.78107e-07	-0.692636	0.0076476	3.77228	4.13541	4.16776	3.79667	3.69374	3.43097	5.27348	5.5803	5.61804	5.37573	5.81803	5.66235	3.46978	3.71031	3.4765	5.00166	5.48565	5.54537	4.21158	4.0509	3.88645	5.0214	4.77028	4.43355	507	665	652	508	473	398	1243	1705
Sotub01g008630	Thioredoxin X	21.1	redox.thioredoxin	0.700914	0.196603	0.154054	0.87716	-0.509524	0.439944	0.933147	0.0329756	-1.55657	0.000295511	-2.46997	3.13135e-06	-0.894027	0.0322032	4.87042	4.99845	5.24258	5.20256	5.04425	4.40256	6.33287	6.21691	7.22422	5.96296	5.56685	6.14208	4.60663	4.6083	4.682	6.97414	7.17821	7.15692	4.96528	4.89169	4.44409	6.53611	5.33168	5.11356	1086	1210	1374	1347	1207	781	2591	2651
Sotub01g008640	E2F-associated phosphoprotein	35.2	not assigned.unknown	0.2218	0.578592	-0.0291331	0.970148	0.430085	0.318351	0.354032	0.203799	-0.257987	0.268952	0.256115	0.314216	-0.15823	0.586013	3.03066	3.04958	3.04924	3.16638	3.07102	2.97995	3.18054	3.43872	3.27305	3.29202	2.42879	3.40603	3.05397	3.25975	3.07123	2.58287	2.82756	3.20506	2.73296	2.93609	2.70096	3.20023	2.75127	2.89419	303	313	300	328	307	291	291	386
Sotub01g008650	Prefoldin subunit 5	27.3.99	RNA.regulation of transcription.unclassified	0.108594	0.7635	0.333602	0.572446	0.166463	0.681143	-0.171252	0.467321	0.992779	3.9754e-05	1.13793	9.51082e-06	0.422557	0.0460095	6.0555	5.87824	5.92738	5.86006	5.70767	5.29276	5.16634	4.87294	4.84313	4.74196	4.94221	4.87994	5.78932	6.12863	5.87939	4.74273	4.85374	4.7849	5.6455	5.40688	5.61146	4.8364	5.09347	5.46687	2470	2227	2209	2125	1912	1448	1154	1044
Sotub01g008660	Serine/threonine-protein phosphatase 2A activator 2	29.4	protein.postranslational modification	-0.402714	0.2876	-0.169992	0.748476	-0.412932	0.340645	-0.723085	0.0148006	0.596106	0.0165763	0.356093	0.126484	0.0415298	0.880729	4.29574	4.4994	4.15667	4.33107	4.44037	4.69255	3.58381	3.81736	3.76071	3.64519	4.16089	4.56424	4.42346	4.65309	4.40098	4.32062	3.90365	4.19045	4.59796	4.19032	4.66789	4.34003	4.39045	4.60583	729	856	647	736	794	955	385	502
Sotub01g008670	Dihydroorotate dehydrogenase	23.1.1.4	nucleotide metabolism.synthesis.pyrimidine.dihydroorotate dehydrogenase	0.175525	0.778946	0.391042	0.587201	-0.168938	0.822027	-0.157796	0.710023	1.25323	0.00038664	0.830945	0.00969909	-0.0847836	0.828388	5.22943	5.21289	5.21182	5.33152	4.97825	4.17293	4.017	4.028	3.8405	3.56283	3.50361	4.25049	4.69654	5.44798	4.75664	4.3401	3.98301	4.08383	4.10393	4.0284	3.98163	3.8003	4.29138	4.27342	1393	1404	1345	1473	1153	666	520	581
Sotub01g008690	Phenylalanyl-tRNA synthetase beta chain	29.1.20	protein.aa activation.phenylalanine-tRNA ligase	-0.140088	0.658968	0.0608472	0.908586	-0.049252	0.919381	-0.0778574	0.754104	0.56587	0.00461438	0.362069	0.0525812	0.0567058	0.804763	6.86355	6.65618	6.83031	6.82866	6.90065	6.43828	6.28649	6.2766	6.08992	6.06471	6.7438	6.26228	6.66748	6.76496	6.45305	6.34716	6.19943	6.25375	6.38422	6.22561	6.44696	6.14098	6.31405	6.43143	4325	3819	4131	4159	4372	3204	2509	2763
Sotub01g008700	DDHD domain containing 1	11.9.3	lipid metabolism.lipid degradation.lysophospholipases	-0.0357217	0.9363	-0.29873	0.587201	0.124893	0.786545	0.276287	0.254104	-0.668312	0.00334815	-0.207175	0.330609	-0.17485	0.46658	4.10805	4.14836	4.13195	4.19348	4.18261	4.90682	4.64163	5.00358	4.74016	4.81957	4.87443	4.80987	4.43874	4.28114	4.66832	4.56373	4.8141	4.63597	4.19856	4.2171	4.62071	4.41693	4.73011	4.41495	640	671	636	669	664	1108	802	1143
Sotub01g008710	Acetyl-CoA carboxylase biotin carboxylase	35.1	not assigned.no ontology	0.366785	0.241043	0.333875	0.572446	-0.0827583	0.868058	0.30764	0.205286	0.980674	0.00012587	0.539569	0.0128805	0.654706	0.00721223	7.17009	7.18681	7.28992	7.17701	6.99855	6.46945	6.29508	6.02018	6.38889	5.93405	5.68257	5.98469	6.70768	7.0374	6.82628	5.9436	6.45635	6.55358	6.68319	6.61269	6.45012	6.03761	5.96116	5.78345	5349	5517	5681	5295	4679	3274	2524	2313
Sotub01g008720	50S ribosomal protein L19	29.2.1.1.1.2.19	protein.synthesis.ribosomal protein.prokaryotic.chloroplast.50S subunit.L19	0.0037992	0.994495	0.286179	0.645428	-0.191261	0.775517	-0.541841	0.110223	1.14805	0.000418578	0.851539	0.00477083	-0.0563048	0.869044	4.8611	4.73077	5.04852	5.02627	4.77007	3.98601	3.85277	4.03543	3.26804	3.63821	3.52832	3.98238	4.7965	4.95477	4.5779	4.07534	4.03359	3.65262	4.32381	4.23468	4.09413	4.09057	4.22478	4.50565	1079	1005	1201	1192	998	585	464	584
Sotub01g008740	Pre-mRNA branch site p14-like protein	27.4	RNA.RNA binding	-0.109969	0.7157	0.0836082	0.846026	-0.37055	0.191846	-0.607729	0.0055125	0.5875	0.00157347	0.428157	0.0132149	0.0881992	0.653733	5.65875	5.62316	5.53341	5.61102	5.60044	5.35323	4.86595	5.07855	5.10857	4.95209	5.47449	4.97905	5.81882	5.85791	5.77233	5.62315	5.30298	5.23907	5.72487	5.71468	5.70112	5.42763	5.64195	5.80647	1876	1866	1681	1788	1775	1510	937	1204
Sotub01g008750	26S proteasome regulatory subunit	29.5.11.20	protein.degradation.ubiquitin.proteasom	0.0276872	0.920805	0.0728069	0.829975	0.221703	0.320825	0.0109753	0.956474	0.527663	0.000480065	1.03394	3.36541e-07	0.491136	0.00204169	7.31029	7.418	7.30256	7.29844	7.22307	7.29061	6.87346	6.85746	6.71768	6.65929	6.74907	6.95743	7.64002	7.65355	7.5901	6.64121	6.53355	6.60724	7.36308	7.22931	7.29585	6.63076	6.73785	7.04578	5895	6476	5731	5760	5467	5785	3769	4133
PGSC0003DMG400016357	Hcr9-OR2C	20.1.2	stress.biotic.receptors	-0.704005	0.0941436	-0.45064	0.588377	0.289737	0.626237	-1.23591	0.0013712	-1.05834	0.002197	-1.36786	0.000860793	1.1297	0.000518822	2.82132	3.48	3.41604	3.28841	3.79093	3.98847	3.74979	4.61336	4.52181	4.902	5.01571	5.08668	2.76629	2.39632	2.74603	3.70272	3.95995	4.36354	7.02012	6.44206	6.52718	5.42204	5.37606	5.80218	262	422	387	357	506	586	432	872
Sotub01g008840	Leucine-rich repeat receptor-like tyrosine-protein kinase At2g41820	20.1.2	stress.biotic.receptors	-0.712154	0.0309921	-0.380213	0.572446	-0.253464	0.543789	-0.732154	0.00627186	-0.375646	0.10293	-1.02756	0.000394381	0.729956	0.000853643	2.27311	2.38313	2.60272	2.59135	2.72251	3.08029	2.71765	2.81887	2.84536	3.55173	3.59535	3.3861	2.03371	2.06852	1.96043	3.04133	2.81477	3.29836	4.53198	4.0509	4.18341	3.55014	3.35607	3.67553	179	197	220	220	241	312	211	251
Sotub01g008890	Unknown Protein	35.2	not assigned.unknown	-0.289563	0.576325	-0.413014	0.604767	0.231998	0.761583	-0.0977665	0.823203	-0.334137	0.318948	-0.300496	0.446149	0.0697394	0.850127	0.704889	0.791705	0.388784	1.04562	0.926161	1.15948	0.863044	0.810683	1.25959	0.91552	1.33526	1.51838	0.719557	0.28515	0.29434	1.01311	0.446349	0.758629	0.927586	1.06724	1.39593	1.42016	0.832952	0.944857	60	65	47	75	69	82	58	62
Sotub01g008900	F-box family protein	29.5.11.4.3.2	protein.degradation.ubiquitin.E3.SCF.FBOX	-0.486838	0.339468	0.0287712	0.980601	0.676497	0.324639	0.299367	0.489544	-0.0341146	0.928134	0.6415	0.107516	0.427213	0.261431	2.16468	2.36105	2.32988	2.05	2.15989	2.55754	1.83219	2.55529	2.56396	2.70147	2.94428	2.79412	2.55017	1.98568	2.30799	0.776219	1.77878	2.36424	2.31698	2.71595	2.31494	2.32333	1.51196	2.23914	166	194	182	151	163	217	114	209
Sotub01g008910	Calcium-dependent protein kinase 8	30.3	signalling.calcium	-0.213018	0.690911	-0.335521	0.602574	0.171923	0.814196	-0.0071145	0.98836	1.22402	0.000283484	1.80808	6.04697e-06	1.61687	4.12828e-05	5.28727	5.31403	4.91527	5.26336	5.36533	5.89536	3.57254	4.27376	3.98186	4.23653	4.64281	3.67597	5.73555	5.60589	5.41386	3.84928	3.64633	3.84013	5.4496	5.48792	5.77981	3.49799	4.22272	4.14159	1450	1506	1095	1405	1508	2199	382	689
Sotub01g008920	2Fe-2S ferredoxin	26.3	misc.other Ferredoxins and Rieske domain	0.575538	0.562343	0.529981	0.59232	0.195093	0.891811	-1.06713	0.070117	3.03003	4.91106e-06	2.87395	1.20019e-05	0.791636	0.0888229	6.29345	6.06394	6.18447	6.12925	5.8829	4.94027	3.54204	3.53962	2.30491	2.58291	2.04621	2.99166	5.63111	6.48752	5.37227	3.2202	2.60035	3.06457	4.97168	4.87777	5.1774	3.56711	4.21025	4.87581	2913	2533	2640	2561	2159	1134	374	414
Sotub01g008930	Non-selective cation channel-2 family	35.1	not assigned.no ontology	0.331172	0.42578	0.19024	0.671589	-0.0707546	0.915506	-0.540703	0.0543186	1.62893	9.28911e-07	1.44552	3.63533e-06	0.787536	0.00171107	4.78847	4.67966	4.74197	4.65592	4.55717	4.42636	3.45878	3.13214	2.71151	2.8048	2.54961	2.93244	4.58913	4.75665	4.52952	2.84395	3.44513	3.23159	4.59133	4.31537	4.40006	3.48018	3.43317	4.03599	1026	970	971	922	861	794	353	312
Sotub01g008940	Pentatricopeptide repeat-containing protein	35.1.27	not assigned.no ontology.tetratricopeptide repeat (TPR)	-0.201434	0.716024	0.0973973	0.906018	-0.281991	0.650599	-0.464865	0.17397	0.147077	0.639261	-0.852602	0.0198541	-0.399328	0.201223	1.4929	1.6219	1.68248	1.97176	1.30687	1.22775	1.55516	1.24562	1.58377	1.99972	1.54358	1.39619	1.37473	1.06208	0.258259	1.57001	1.71134	1.91829	1.56403	1.48953	1.49692	1.81058	1.81604	2.12474	104	116	116	143	90	86	94	84
Sotub01g008950	Protein transporter	35.1	not assigned.no ontology	0.30991	0.746967	0.0529831	0.959101	-0.22361	0.844954	-0.203136	0.742737	0.970098	0.0230123	0.600628	0.155376	0.482611	0.27539	1.4509	1.27362	1.18479	1.33845	1.38442	1.03164	0.958505	0.503251	-0.545746	-0.217688	-0.554145	0.690829	1.33795	1.06208	1.07363	0.988629	0.745055	-0.0909814	1.0679	0.965622	1.02283	0.569554	0.153375	0.902752	101	91	82	92	95	75	62	50
Sotub01g008960	Nuclear transcription factor Y subunit A-1	27.3.14	RNA.regulation of transcription.CCAAT box binding factor family, HAP2	0.0145178	0.983092	-0.165466	0.805999	0.343748	0.450381	0.246031	0.399466	-0.804086	0.00371085	-0.108615	0.698186	-0.0683845	0.823148	2.68302	2.9347	2.62221	2.80386	2.80943	3.12573	3.22441	3.89558	3.51218	3.4478	3.62315	3.55268	3.42226	2.98299	2.90032	3.16665	3.15652	3.30337	2.92445	3.49482	3.29688	3.06817	3.73236	3.10848	238	289	223	255	256	322	300	530
Sotub01g008980	Receptor-like kinase (Fragment)	35.2	not assigned.unknown	0.338599	0.941732	-0.548012	0.714792	-0.0657908	0.990181	-3.77509	0.0405423	4.17269	0.00880515	4.91778	0.00240536	2.52896	0.000853643	-0.720197	0.297967	0.761198	0.436966	0.217135	1.30878	-2.55404	-3.81898	-6.08323	-6.08323	-0.827573	-6.08323	0.907003	0.754183	1.07363	-1.64219	-6.08323	-4.35177	2.10065	2.23806	2.37682	-1.41447	-0.243822	0.791777	22	46	61	49	42	91	5	2
Sotub01g008990	Receptor-like kinase	30.2	signalling.receptor kinases	-0.110257	0.980666	-0.797173	0.801568	0.895257	0.836473	-3.26335	0.0295321	0.525128	0.74168	0.263464	0.904157	2.4845	0.000131437	-2.29905	-2.52963	-1.04994	-1.79578	-1.93965	0.203291	-2.84507	-2.44955	-2.212	-0.693251	-4.2124	-2.64246	-6.08323	-2.00683	-1.52312	-0.527192	-6.08323	-3.58721	3.53117	2.96271	3.2439	0.793747	-0.0716176	1.60046	7	6	17	10	9	42	4	6
PGSC0003DMG401031484	DNA repair protein XRCC2 homolog	28.2	DNA.repair	-0.715442	0.70509	-0.22241	0.926149	-0.167519	0.961201	-1.83798	0.0924112	0.914848	0.368568	-0.103927	0.935547	2.0907	0.000825395	-0.484592	0.0629107	-0.249734	0.377513	-0.833258	0.45187	-0.22668	-2.06387	-1.04707	-1.09687	-0.396973	0.200269	-0.731583	-0.953642	-1.52312	-3.59659	0.111675	0.468675	3.29459	2.28943	2.77751	0.168214	0.917158	1.0058	26	39	30	47	20	50	27	8
PGSC0003DMG402031484	Gene of unknown function	35.2	not assigned.unknown	0.188494	0.810754	-0.498707	0.591172	0.360271	0.677774	-1.31609	0.00481619	0.030315	0.945539	0.0452638	0.92649	1.83512	1.5193e-05	2.96752	2.96429	3.22527	3.5598	3.60581	3.48427	2.97331	2.96597	3.13126	3.09205	2.71376	2.67435	2.534	3.03689	2.55848	2.56642	2.7355	2.67378	6.52043	5.93836	6.05703	3.61686	4.19979	5.19541	290	295	339	431	445	413	252	278
Sotub01g009010	G-type lectin S-receptor-like serine/threonine-protein kinase At5g24080	30.2	signalling.receptor kinases	-1.37735	0.564269	-0.511763	0.625013	-0.118231	0.981033	-4.04607	0.0090117	4.00661	0.00258822	4.17709	0.00174052	2.56947	6.98949e-06	1.52024	1.9124	2.69765	2.23724	2.25381	3.1567	-2.31199	-1.62891	-2.00376	-0.073243	-1.29797	-0.548744	2.42424	1.74786	2.77186	0.384209	-2.83517	-3.09012	4.80693	4.45503	4.67868	1.77596	1.60376	2.86708	106	142	235	172	174	329	6	11
Sotub01g009020	Receptor-like kinase	30.2	signalling.receptor kinases	-0.927871	0.794043	0.287732	0.92316	-0.323676	0.955602	-3.79123	0.0403843	3.02653	0.0597967	1.16703	0.513773	2.6623	0.000623229	-1.56575	-0.953279	-1.32064	-2.72373	-1.79584	-0.183263	-6.08323	-2.68952	-4.37292	-3.24735	-6.08323	-1.57931	-3.64338	-2.75143	-2.14067	-6.08323	-3.69079	-2.42752	2.39519	1.78032	2.25029	-0.885007	-1.5737	0.944857	12	19	14	5	10	32	0	5
PGSC0003DMG400030292	Conserved gene of unknown function	30.2	signalling.receptor kinases	0.0893755	0.988624	-2.3936	0.572446	0.823554	0.882272	-4.02705	0.0278458	0.858669	0.652409	2.55203	0.201346	2.82752	5.21232e-05	-3.02993	-2.3249	-1.65414	-1.14568	0.147661	1.1241	-6.08323	-2.68952	-0.85993	-3.24735	-6.08323	-1.34812	-1.18754	-2.21504	-1.09206	-6.08323	-3.20046	-3.09012	3.91511	3.5935	3.43055	0.168214	0.187685	2.12474	4	7	11	16	40	80	0	5
Sotub01g009040	Receptor-like kinase	30.2	signalling.receptor kinases	1.21485	0.708228	-0.675601	0.655197	0.131331	0.977091	-3.5533	0.0116958	2.2906	0.0542543	2.88166	0.0207711	2.5625	9.41309e-06	1.08038	0.388055	1.16721	0.796039	1.56848	2.27252	-0.96455	-0.944235	-2.45545	-0.841436	-6.08323	-1.85476	1.37473	1.29617	1.32105	-0.527192	-2.83517	-1.23285	5.00073	4.46624	4.62231	1.62854	1.60376	3.18513	78	49	81	63	108	178	16	18
PGSC0003DMG400010506	Gene of unknown function	35.2	not assigned.unknown	-0.174721	0.868639	-0.60881	0.625254	-0.987876	0.213337	-1.17766	0.0305505	-0.320667	0.571873	-0.398142	0.34484	-0.451959	0.265368	-0.0634245	0.297967	0.00907798	0.702232	1.17341	0.203291	0.62192	0.639389	-0.120862	0.324642	1.00984	0.496353	0.931898	1.12978	0.920438	1.89381	1.42174	0.843634	1.34509	1.23385	0.815009	1.37461	2.19062	1.15674	35	46	36	59	82	42	49	55
PGSC0003DMG400010489	Receptor serine/threonine kinase	30.2	signalling.receptor kinases	0.959031	0.709769	-0.307214	0.79026	1.03185	0.73933	-2.91885	0.0129312	2.71779	0.0067167	4.01424	0.00214737	2.01985	9.46112e-05	1.13446	0.791705	1.92151	1.48649	1.36924	1.88561	-2.31199	-0.321503	-1.82182	-1.0066	-6.08323	-1.05875	1.37473	1.15166	2.03697	-1.80384	-3.20046	-2.42752	3.49966	3.5969	3.38986	0.74685	1.49836	2.17867	81	65	137	102	94	136	6	28
Sotub01g009080	Receptor-like kinase	11.9.3.3	lipid metabolism.lipid degradation.lysophospholipases.glycerophosphodiester phosphodiesterase	0.857623	0.746452	-0.00806338	0.998145	-0.472182	0.898338	-4.5868	0.00237506	4.46878	0.000475191	4.13497	0.000973466	1.70324	0.0021227	-1.35238	-0.407156	-0.0721409	-0.981	-0.699205	-0.139601	-6.08323	-6.08323	-3.11663	-6.08323	-6.08323	-6.08323	0.0377953	-0.621308	-0.83661	-6.08323	-3.69079	-4.35177	1.46597	1.30214	0.859037	-0.960828	-0.243822	-0.29052	14	28	34	18	22	33	0	0
Sotub01g009090	Receptor-like kinase	35.2	not assigned.unknown	-2.76344	0.387311	-1.61056	0.663701	-2.0937	0.626331	-5.64594	0.00881811	2.58237	0.199972	1.13301	0.556543	2.40452	0.0021696	-3.86583	-3.88768	-2.47385	-0.90521	-4.5709	0.0229222	-6.08323	-6.08323	-6.08323	-1.8038	-6.08323	-2.64246	-2.24756	-3.61482	-2.58904	-1.49685	-4.43927	-6.08323	2.51211	1.83897	1.73999	-0.389738	-1.01001	0.302031	2	2	6	19	1	37	0	0
PGSC0003DMG400010504	Conserved gene of unknown function	30.2.16	signalling.receptor kinases.Catharanthus roseus-like RLK1	-0.893497	0.692555	-0.270092	0.777927	-0.508174	0.879251	-4.23549	0.00294085	4.1683	0.000581393	3.95186	0.000300216	2.28721	1.59854e-05	3.14923	3.37376	4.3677	3.663	3.65983	4.36326	-0.175102	-0.0460948	-1.51501	1.31612	-0.0657869	-0.27052	3.86508	3.63076	4.23917	0.85958	-0.868765	-0.0393236	6.10416	5.87321	5.96371	3.08712	3.45798	4.53868	329	392	749	463	462	760	28	34
PGSC0003DMG400010499	Stress-induced receptor-like kinase	30.2	signalling.receptor kinases	-0.833097	0.853698	-0.468374	0.898155	-1.64319	0.71249	-4.39623	0.0388088	2.75736	0.14937	1.69123	0.292582	2.28999	0.0054269	-3.86583	-1.1089	-1.32064	-3.01094	-0.981054	-0.918898	-6.08323	-2.68952	-6.08323	-3.73466	-6.08323	-2.93155	-1.55159	-2.00683	-1.09206	-0.000687118	-6.08323	-3.58721	2.38755	1.18042	1.87477	-0.616223	-1.01001	0.235739	2	17	14	4	18	19	0	5
PGSC0003DMG400010502	Gene of unknown function	30.2	signalling.receptor kinases	-2.73139	0.343339	-2.04754	0.572446	-1.66952	0.696782	-5.89706	0.00414566	3.02285	0.0939798	1.75538	0.326224	2.3824	0.000648023	-2.74318	-4.60279	-1.5342	-1.9396	-1.14574	0.236808	-6.08323	-6.08323	-6.08323	-2.35209	-1.04369	-6.08323	-3.14989	-2.75143	-1.9598	-1.13226	-6.08323	-6.08323	2.41033	2.22052	2.14752	-0.338267	-0.605725	0.594288	5	1	12	9	16	43	0	0
Sotub01g009120	DNA repair protein XRCC2	28.2	DNA.repair	0.100755	0.931882	-0.209211	0.867096	0.144163	0.917389	-0.737412	0.156481	-0.095904	0.858001	-0.609301	0.329636	1.53298	0.000315969	1.34786	1.12434	1.20217	1.44365	1.48643	1.37048	1.28746	1.21108	1.48359	1.31612	-0.0657869	2.05112	-0.211981	0.966567	0.920438	1.39479	1.22298	0.897642	4.14071	3.1176	3.50518	1.85548	2.07624	2.23914	94	82	83	99	102	95	78	82
PGSC0003DMG400010501	Gene of unknown function	35.2	not assigned.unknown	-0.0662551	0.953402	-0.204175	0.856362	0.298961	0.801079	-1.16003	0.0222952	0.0947887	0.849336	0.195557	0.733727	1.82172	1.79046e-05	1.5864	1.08896	2.1082	1.81252	1.9717	1.59385	1.49275	1.1394	1.91394	1.85073	1.60063	1.24508	1.22162	1.59656	1.35561	0.625596	1.40476	1.53099	4.81975	4.14222	4.45847	2.08019	2.61294	3.26624	111	80	156	128	143	111	90	78
Sotub01g009130	Unknown Protein	35.2	not assigned.unknown	-0.415864	0.931452	-0.0733203	0.966207	-0.656631	0.901483	-4.44864	0.0254777	4.772	0.00576781	4.24986	0.00539392	2.13462	0.000505159	1.4509	1.12434	2.32196	1.25832	1.60781	2.2232	-1.25456	-2.44955	-6.08323	-0.558878	-6.08323	-2.40174	1.88866	1.15166	2.18845	0.0941541	-4.43927	-3.09012	3.36234	3.32877	3.61196	0.622471	1.12619	2.16092	101	82	181	87	111	172	13	6
Sotub01g009140	G-type lectin S-receptor-like serine/threonine-protein kinase At5g24080	30.2	signalling.receptor kinases	-0.331134	0.872441	-1.17865	0.629345	1.9002	0.471207	-1.59147	0.111359	-0.502833	0.66135	0.346323	0.849794	2.52207	8.23018e-05	-2.11955	-0.511902	-0.822101	-0.518877	-0.463521	1.05061	-0.96455	-1.10905	0.206941	0.253363	-1.29797	-0.126165	-0.987568	-2.75143	-2.87931	-2.7314	-2.54393	-2.42752	3.94141	3.1081	3.33245	0.622471	0.0452605	2.18747	8	26	20	25	26	76	16	16
PGSC0003DMG400010497	Isoform 2 of DNA repair protein XRCC2 homolog	28.2	DNA.repair	2.60761	0.417197	-0.819317	0.692755	1.52346	0.729052	-4.07256	0.0162263	2.50529	0.0886701	2.83512	0.1296	2.55758	5.2053e-05	-1.81624	-0.407156	-0.249734	-0.125749	-0.518932	0.6137	-2.55404	-1.75984	-6.08323	-6.08323	-6.08323	-6.08323	-2.24756	-2.21504	-1.65452	-2.7314	-6.08323	-6.08323	3.51024	3.0196	3.35184	-0.389738	0.648186	1.96	10	28	30	33	25	56	5	10
Sotub01g009150	26S protease regulatory subunit 8	29.5.11.20	protein.degradation.ubiquitin.proteasom	0.23807	0.214899	0.00613747	0.990505	0.165829	0.479729	0.0961043	0.553062	0.246578	0.0600086	0.658408	4.63612e-05	0.404335	0.00787896	7.30564	7.16255	7.09529	7.18408	7.1355	7.22532	7.01238	6.99739	6.81536	6.70718	6.57318	6.83158	7.44763	7.43707	7.4163	6.89197	6.69415	6.73928	7.27094	7.18252	7.2951	6.66506	6.84418	7.02599	5876	5425	4964	5321	5145	5529	4150	4554
Sotub01g009170	Cinnamoyl CoA reductase-like protein	16.8.3.1	secondary metabolism.flavonoids.dihydroflavonols.dihydroflavonol 4-reductase	-0.158783	0.653029	-0.00672291	0.992673	-0.446025	0.184859	-0.122359	0.636989	1.07101	1.75819e-05	0.520077	0.00811554	0.483981	0.0239894	4.90713	4.81979	4.86024	4.87461	5.0238	4.70907	3.47501	4.06957	3.81325	4.04932	3.47846	4.25049	4.7863	4.79886	4.6888	4.30584	4.3206	4.08091	4.45009	4.34603	4.39633	3.9161	3.85485	3.97125	1114	1069	1054	1073	1190	966	357	598
Sotub01g009180	Cinnamoyl CoA reductase-like protein	16.8.3.1	secondary metabolism.flavonoids.dihydroflavonols.dihydroflavonol 4-reductase	-0.952328	0.388803	-0.64726	0.635862	-1.45535	0.204098	-0.69324	0.428446	0.74611	0.294658	0.277941	0.599337	-0.668064	0.40602	-0.282116	-0.218042	-0.0721409	-0.00215435	0.217135	1.1419	-0.453681	-1.90386	-0.348169	-0.217688	1.118	-0.611461	1.02739	0.782505	0.583931	0.593488	0.771787	0.150586	-0.959208	-1.48691	-0.312486	-0.148988	0.436232	-1.04278	30	32	34	36	42	81	23	9
Sotub01g009190	Cinnamoyl CoA reductase-like protein	16.8.3.1	secondary metabolism.flavonoids.dihydroflavonols.dihydroflavonol 4-reductase	0.410751	0.60672	0.497586	0.601813	-0.228704	0.825664	-0.852068	0.0887532	2.5448	7.96894e-06	2.15285	3.57043e-05	0.413715	0.346687	6.7893	6.18407	6.70299	6.47779	5.98912	5.71759	3.94889	4.17416	3.90648	3.73296	3.80001	3.312	6.6021	6.25717	6.32809	4.65795	4.36077	3.70278	4.88489	5.56029	5.39583	4.19252	4.50542	5.90374	4108	2753	3782	3261	2324	1944	496	643
Sotub01g009200	Cinnamoyl CoA reductase-like protein	16.8.3.1	secondary metabolism.flavonoids.dihydroflavonols.dihydroflavonol 4-reductase	0.0732006	0.91243	0.327653	0.690907	-0.0225434	0.980722	-0.636141	0.0865636	2.06295	5.15174e-06	1.99359	5.85494e-06	0.449206	0.210478	8.55416	8.057	8.53633	8.3248	8.05262	7.78824	6.23499	6.52446	6.20188	6.23626	6.45246	6.05137	8.44257	8.23087	8.33548	6.67228	6.38239	5.97319	7.08997	7.64417	7.48136	6.39781	6.68591	7.78389	13962	10085	13479	11733	9716	8168	2421	3281
Sotub01g009220	NAD kinase 1	18	Co-factor and vitamine metabolism	-0.196012	0.820528	-0.64735	0.572446	0.293801	0.78046	-1.28101	0.0127944	0.562504	0.185166	1.10103	0.0174907	-0.16588	0.70813	4.08306	4.34862	3.75607	4.31729	4.43491	5.3816	3.40047	3.37384	3.74997	4.12365	2.95161	3.90608	4.27571	4.56616	4.09575	2.94919	3.41153	3.25246	4.53717	4.4957	4.81624	3.99095	5.24473	5.10894	629	771	490	729	791	1540	339	369
PGSC0003DMG400010484	BRASSINOSTEROID INSENSITIVE 1-associated receptor kinase 1	30.2	signalling.receptor kinases	-0.796691	0.729649	-0.685164	0.572044	0.420857	0.914905	-3.38267	0.0101653	3.92824	0.000755742	4.34307	0.00093395	2.10816	6.19076e-05	2.23236	2.33108	2.65413	2.76378	2.76952	3.73061	-1.25456	-1.90386	-1.38305	-0.435962	-1.16523	-0.677027	2.56616	2.06852	2.54357	-0.269277	-2.83517	-2.72111	3.9698	3.85169	4.07559	0.987741	1.7138	2.87798	174	190	228	248	249	490	13	9
Sotub01g009240	Receptor-like kinase	30.2.16	signalling.receptor kinases.Catharanthus roseus-like RLK1	0.40879	0.909333	-0.155775	0.863743	0.200941	0.967072	-3.69122	0.0127507	4.92617	0.000286272	5.03587	0.000418375	2.147	0.000105687	2.5233	2.30819	2.82087	2.1422	2.59782	3.36808	-2.55404	-1.90386	-2.74849	-1.52787	-4.2124	-2.93155	2.74538	2.16849	2.45071	-1.36481	-2.83517	-3.58721	3.48543	3.31231	3.57943	0.428089	1.32424	2.18747	213	187	256	161	221	381	5	9
Sotub01g009270	Zinc finger CCCH domain-containing protein 53	27.3.12	RNA.regulation of transcription.C3H zinc finger family	0.204021	0.824191	0.330577	0.70896	-0.0641185	0.962388	-0.304703	0.5719	0.733075	0.0739122	-0.23637	0.63376	-0.385811	0.425218	2.70701	2.29272	2.6478	2.72257	2.47556	1.45835	2.22669	1.57936	1.64689	1.22591	1.3794	2.14896	1.37473	2.06852	1.50165	2.53296	1.43852	1.69247	1.87908	1.60217	1.71624	1.54876	2.42439	2.37624	242	185	227	241	203	101	150	106
PGSC0003DMG401010492	Acidic class II 1,3-beta-glucanase	26.4.1	misc.beta 1,3 glucan hydrolases.glucan endo-1,3-beta-glucosidase	2.59148	0.618405	-0.0193453	0.993839	-0.0310704	0.99432	-3.32696	0.0450239	7.08218	4.12656e-05	5.46543	0.000458522	6.60552	1.978e-07	7.21155	7.07428	7.97891	7.64576	7.456	7.22349	0.679093	0.559257	-0.287898	-0.167915	-6.08323	-1.45909	6.71308	4.85161	5.94399	3.30691	-2.30173	0.318379	10.7869	9.61654	10.4184	3.11508	3.01282	4.88665	5505	5103	9159	7328	6425	5522	51	52
Sotub01g009330	Beta-1 3-glucanase	26.4.1	misc.beta 1,3 glucan hydrolases.glucan endo-1,3-beta-glucosidase	0.468888	0.754598	0.0236321	0.990547	1.32893	0.455255	-1.24459	0.105012	1.59608	0.0161574	1.48005	0.128047	2.89042	3.42914e-05	3.7024	3.76699	4.28043	3.73287	4.06976	3.87064	2.13771	3.00683	1.7221	2.42969	1.09171	1.85631	2.86654	1.48034	3.01288	2.44572	-1.04417	1.75233	7.04671	5.7495	6.56589	3.26823	3.02236	4.40932	483	515	705	486	614	540	141	286
PGSC0003DMG400009812	Cytochrome P450	26.1	misc.cytochrome P450	-0.0781617	0.991875	0.228701	0.687057	-1.52165	0.786921	-1.75993	0.566565	11.9868	2.59373e-06	10.8084	6.93223e-06	9.16079	7.17313e-05	6.06481	6.16509	5.66924	5.62866	5.88691	5.69742	-6.08323	-6.08323	-6.08323	-6.08323	-6.08323	-6.08323	6.72781	6.17477	6.0254	-1.64219	-6.08323	-6.08323	4.72754	4.57547	5.39396	-6.08323	-3.87236	-2.70677	2486	2717	1847	1810	2165	1917	0	0
PGSC0003DMG400009814	Cytochrome P450	26.1	misc.cytochrome P450	-0.833195	0.536726	0.173491	0.813388	-0.756844	0.65074	-0.0226461	0.986845	3.65201	2.6223e-05	3.20369	1.49223e-05	2.5906	0.00148905	3.43072	3.23094	2.6667	2.994	2.99888	2.82329	-0.96455	-0.868389	0.288379	0.099283	-0.396973	0.99441	3.79557	3.42607	3.05555	0.183143	0.111675	0.357446	1.77763	1.81579	2.6137	0.336033	-1.69349	-0.150942	400	355	230	291	292	261	16	19
PGSC0003DMG400009811	Cytochrome P450	26.1	misc.cytochrome P450	-0.342208	0.941526	-0.122779	0.841658	0.668306	0.899949	-0.551477	0.847162	8.3915	1.79614e-05	9.54457	3.7078e-06	6.69191	0.000219441	3.7024	3.95558	3.35521	3.75055	3.96511	3.67362	-4.44679	-3.81898	-6.08323	-3.73466	-6.08323	-3.77771	4.5066	3.94766	4.02235	-4.35973	-6.08323	-6.08323	2.25961	2.24675	3.05809	-4.55734	-6.08323	-1.6471	483	587	371	492	571	471	1	2
PGSC0003DMG400009810	Cytochrome P450 hydroxylase	26.1	misc.cytochrome P450	-2.62665	0.315051	0.212322	0.748476	-2.25742	0.480395	-1.71292	0.429102	12.4098	2.54208e-07	10.7778	7.88214e-09	9.75279	1.98549e-07	9.1084	9.28353	8.77609	8.85558	8.93451	8.73905	-6.08323	-2.24386	-1.82182	-1.29633	-0.554145	-0.322038	10.0294	9.58847	9.42189	0.139335	-1.91316	-1.48592	7.68872	8.04004	8.60695	-2.70497	-2.51171	0.334069	20502	23600	15916	16951	17905	15789	0	7
Sotub01g009370	S2 self-incompatibility locus-linked pollen 3.2 protein	35.2	not assigned.unknown	2.18928	0.451622	-0.212664	0.847492	1.09899	0.756529	0.435804	0.82694	3.44212	0.00198555	5.52316	0.000350229	2.79823	0.0282627	2.34367	2.221	1.67004	1.96167	2.1151	2.80105	-0.96455	-2.24386	-0.77474	-3.73466	-0.324374	-6.08323	3.21982	2.85549	3.10717	-6.08323	-1.35517	-0.200201	0.597908	0.581948	1.79768	-1.31161	-3.3952	-0.618165	188	176	115	142	158	257	16	7
Sotub01g009380	GDP-mannose transporter	34.2	transport.sugars	4.07972	0.0633038	-1.28721	0.56952	1.07759	0.483812	-0.228623	0.79658	-0.216594	0.765733	2.27817	0.00501222	0.449608	0.484474	0.0155434	0.388055	-0.753505	1.44365	1.24169	0.848631	0.296154	-0.223741	0.288379	-6.08323	-6.08323	-0.488641	1.09508	1.92346	0.943343	-1.80384	0.270065	-1.48592	0.399701	0.635869	1.30336	0.622471	-0.11278	0.512654	37	49	21	99	86	66	39	30
Sotub01g009390	cDNA clone 001-102-C05 full insert sequence	35.2	not assigned.unknown	0.15609	0.667459	0.0161782	0.985329	0.0781921	0.87943	0.243467	0.324591	-0.763603	0.00159346	-0.457089	0.0426591	-0.18766	0.441341	3.02113	3.32137	3.58118	3.49833	3.28026	3.09407	3.92841	3.99792	4.29676	3.89687	3.62315	4.17585	3.49923	3.57112	3.53422	3.92542	3.94828	4.10407	3.8332	3.47647	3.60551	4.02575	3.97021	3.48178	301	378	434	413	355	315	489	569
Sotub01g009430	BZIP transcription factor	27.3.35	RNA.regulation of transcription.bZIP transcription factor family	-0.115999	0.815344	-0.425323	0.572446	0.121583	0.845931	-0.296255	0.329307	-0.279574	0.282306	0.137092	0.618362	0.0365965	0.908921	4.49146	4.49265	4.33854	4.42031	4.55382	5.62411	4.70838	4.75947	4.69233	4.84556	4.65183	4.99493	4.75001	4.66645	4.7902	4.68296	4.59398	4.52023	4.88489	5.15784	5.11863	4.73341	5.13911	5.17787	835	852	734	783	859	1822	840	965
Sotub01g009450	Genomic DNA chromosome 5 P1 clone MUB3	35.2	not assigned.unknown	-0.541175	0.102999	0.165305	0.748476	0.0175862	0.97932	-0.0201117	0.95449	0.20851	0.345025	0.405451	0.0734282	0.0712795	0.792332	3.2988	3.24708	3.05881	2.89677	3.20531	3.00934	3.09384	3.22596	2.62793	3.38666	3.87129	3.39809	3.39118	3.24964	3.496	3.0824	2.80185	3.05272	3.00148	3.1411	3.11366	3.04897	2.70464	3.29501	365	359	302	272	337	297	274	333
Sotub01g009460	Rho GTPase activating protein 12	30.5	signalling.G-proteins	0.145655	0.548368	-0.0249853	0.957538	0.0754132	0.825784	0.372209	0.0368303	-0.286466	0.0549439	-0.462558	0.00423084	-0.0217691	0.90942	5.29619	5.37772	5.33309	5.25925	5.41792	5.40482	5.54548	5.67048	5.65017	5.71776	5.18537	5.51416	5.07178	5.1603	5.0217	5.44568	5.62503	5.56845	5.295	5.21873	5.17087	5.44701	5.27596	5.02679	1459	1574	1463	1401	1564	1565	1501	1815
Sotub01g009470	Phospholipase A22	35.2	not assigned.unknown	0.234586	0.6453	-0.500447	0.579684	0.297981	0.61363	1.45752	0.000936688	-2.65272	3.38229e-07	-2.04001	5.07504e-06	-0.321953	0.360865	3.62266	3.46972	4.14773	3.99266	4.05085	4.68802	5.99013	6.57542	6.6247	6.22757	6.04652	6.21166	4.16457	3.83047	4.17288	6.16184	6.19573	5.93818	4.52504	4.7229	4.60464	5.58755	5.00243	4.22725	457	419	643	582	606	952	2043	3399
Sotub01g009480	Phosphoesterase family protein	11.9.3.5	lipid metabolism.lipid degradation.lysophospholipases.phosphoinositide phospholipase C	0.386785	0.484257	0.639109	0.583214	0.222177	0.769306	1.80461	0.000584818	-3.03982	3.91813e-07	-3.23529	4.28462e-07	-1.53229	0.001838	3.3184	3.50034	4.23261	3.40465	3.4046	2.3202	6.47687	6.60649	7.07478	6.67472	6.0241	6.30323	3.09863	3.32378	3.36217	6.27751	6.54134	6.67598	3.44188	3.3731	3.33635	5.66132	4.90269	4.18396	370	428	682	387	387	184	2863	3473
Sotub01g009490	Leucine Rich Repeat family protein	35.2	not assigned.unknown	-0.564633	0.0850814	-0.0608411	0.925976	0.170541	0.732301	-0.45604	0.0707881	-0.180616	0.428228	0.0775456	0.759597	-0.4005	0.0848341	3.2218	3.57895	3.12863	3.25163	3.33598	3.52893	3.40047	3.70081	3.35567	3.83413	4.33349	4.03963	3.55638	3.32859	3.31465	3.69518	2.97288	3.31334	3.489	3.54148	3.61196	3.69306	4.06785	4.08152	346	452	317	348	369	426	339	463
Sotub01g009500	TIR-NBS-LRR disease resistance-like protein	35.2	not assigned.unknown	-0.626289	0.75353	-0.140291	0.941752	-0.517554	0.845467	-1.10151	0.359059	1.60279	0.0918015	-0.341934	0.772469	0.0914424	0.929879	0.294196	1.3799	1.07591	0.217191	1.39945	1.55452	-2.31199	-0.53947	0.867522	-0.693251	0.0479761	0.4663	-0.00881959	-0.291108	-1.18836	-1.80384	0.823809	0.395483	1.43669	-0.921962	0.963563	0.271229	0.153375	0.837196	45	98	76	42	96	108	6	24
Sotub01g009510	Zinc finger family protein	29.5.11.4.2	protein.degradation.ubiquitin.E3.RING	0.792226	0.198568	-0.64685	0.572446	0.379984	0.620553	0.446907	0.320545	-0.530049	0.161022	0.518248	0.175965	0.248986	0.574639	2.84314	2.726	2.76934	2.994	3.40831	3.87331	3.43408	3.47557	2.99234	2.59738	1.3794	3.3454	3.46126	3.44833	3.43266	3.30691	2.65881	2.83471	2.93497	3.49846	2.90899	2.42365	3.0506	3.10848	266	250	247	291	388	541	347	396
Sotub01g009520	RING finger-like protein	35.2	not assigned.unknown	-0.370797	0.492907	-0.517456	0.572446	-0.0963133	0.917678	-0.304882	0.44451	-0.19743	0.587186	-0.085016	0.828101	-0.11035	0.770402	1.22031	1.08896	0.852056	1.35396	1.63345	1.72954	1.39376	0.665141	1.80746	1.7764	1.58186	1.50366	1.46278	0.916329	1.38937	0.776219	1.75218	1.47879	1.55042	1.47481	1.31921	1.38995	1.60376	1.67739	86	80	65	93	113	122	84	56
Sotub01g009530	Signal peptide peptidase family protein	29.5	protein.degradation	-0.040797	0.930077	-0.0235631	0.97306	-0.216389	0.595802	-1.10442	0.000423614	2.00677	5.34261e-08	1.93988	5.9572e-08	1.57213	2.64369e-06	7.06349	7.07032	7.04141	7.13528	7.01997	7.09059	4.98409	5.15324	5.01447	4.88441	5.17132	5.22547	7.1609	7.36047	7.10072	5.51588	5.09247	5.19796	7.73926	7.70278	7.74254	5.5975	6.39841	6.47248	4968	5089	4782	5144	4749	5036	1017	1268
Sotub01g009540	Laccase	21.2.1	redox.ascorbate and glutathione.ascorbate	-0.351934	0.345213	0.603368	0.572446	0.0441501	0.949417	0.69846	0.0211458	-2.62888	1.51189e-07	-3.06571	1.03897e-07	-1.69195	5.23942e-05	1.88867	2.98369	3.3238	2.34204	2.41032	1.63214	5.42635	5.05683	5.60021	5.71279	5.78149	5.6398	2.67339	2.00984	2.06856	5.25358	5.3212	5.36901	2.84309	3.36514	2.70699	4.76758	4.61821	4.59595	137	299	363	185	194	114	1382	1186
Sotub01g009550	COP9 signalosome complex subunit 2	30.11.1	signalling.light.COP9 signalosome	0.34833	0.230609	0.0305586	0.960415	0.0107245	0.985467	-0.270569	0.228755	0.506858	0.0113434	0.422465	0.0305991	-0.0647347	0.782667	6.2979	6.0871	6.05478	6.29054	6.07992	5.97759	5.71482	5.54433	5.66072	5.26003	5.70117	4.93584	5.92958	6.33811	5.88679	5.51588	5.69566	5.67474	5.94688	5.72716	5.86257	5.78399	5.87759	6.06932	2922	2574	2413	2864	2475	2328	1688	1663
Sotub01g009560	CBL-interacting protein kinase 18	29.4.1	protein.postranslational modification.kinase	0.530261	0.220453	0.188484	0.785509	0.327178	0.550366	0.579571	0.0894047	-0.974907	0.00205081	-0.95658	0.00197754	-0.677644	0.0332749	7.03771	6.95438	7.50403	7.12853	6.71874	7.08514	8.22581	7.91334	8.2781	7.55814	7.24021	8.04923	7.02144	6.57816	6.97298	7.61884	7.95411	7.86947	6.7326	6.98471	6.93329	8.17658	7.16176	7.34328	4880	4696	6590	5120	3854	5017	9624	8593
Sotub01g009690	Ethylene responsive transcription factor 2a	35.2	not assigned.unknown	0.331582	0.159142	-0.0968683	0.810359	0.236878	0.3852	0.428805	0.022766	-0.70534	0.000170261	-0.395556	0.0177708	-0.329735	0.0643388	4.29969	4.27773	4.24524	4.29738	4.31328	4.5024	5.05465	4.87845	5.00848	4.7387	4.66527	4.5428	4.37436	4.48662	4.18734	4.38065	4.94318	4.89853	4.14751	4.27771	4.23862	4.48281	4.65239	4.51616	731	734	688	719	727	837	1068	1048
Sotub01g009700	Pyridoxal phosphate-dependent enzyme D-cysteine desulfhydrase family	35.2	not assigned.unknown	0.192037	0.775811	0.60133	0.572044	-0.220379	0.773144	-0.247435	0.558454	0.815562	0.0141793	0.132537	0.710134	-0.104837	0.793884	3.63834	3.44894	3.79952	3.38592	3.30041	2.39633	3.13529	2.45552	2.87202	2.79228	1.84055	3.07866	3.33629	3.23434	2.93502	2.94283	3.13094	3.01656	2.91387	3.06452	2.88789	2.65079	3.30228	3.21984	462	413	505	382	360	194	282	195
Sotub01g009710	GAI-like protein 1 (Fragment)	33.99	development.unspecified	-0.0349317	0.987704	0.190096	0.792635	-0.202114	0.914905	-1.89556	0.0105227	3.20625	1.47518e-05	2.98324	1.78956e-05	0.622189	0.114504	4.27783	3.50034	3.73234	4.22333	3.43042	3.28641	0.734087	1.15765	-0.120862	0.488804	1.28973	0.372192	3.99774	3.72862	3.72144	1.17374	0.0254422	1.36837	3.29866	3.29984	2.85021	2.29101	2.35815	2.93132	720	428	482	683	394	360	53	79
PGSC0003DMG401022708	Gene of unknown function	35.2	not assigned.unknown	0.66846	0.33822	-0.0642665	0.978702	-0.399769	0.58599	1.16715	0.0380861	-1.88643	0.00225018	-2.51325	0.000549178	-1.19672	0.122326	0.606285	0.445133	0.261971	1.04562	0.795983	-0.322784	1.98738	2.21522	2.80441	2.09454	0.511733	2.07122	0.0829511	0.0256034	0.493709	2.52447	2.90205	2.7344	0.399701	0.0176793	-0.522389	2.20688	0.546097	0.744881	56	51	43	75	63	29	127	165
PGSC0003DMG402022708	NAD dependent epimerase/dehydratase family protein	35.2	not assigned.unknown	0.581425	0.337442	0.374343	0.734078	-0.247359	0.771078	1.48051	0.00534413	-1.76047	0.00029941	-2.95624	5.93596e-06	-0.941903	0.0702597	3.94109	3.73587	4.47523	4.11602	3.94988	2.96002	5.77343	5.51808	6.13671	5.48478	4.56133	5.59537	3.2597	2.67086	3.34936	5.80764	6.22141	6.13862	3.47826	3.55903	3.12723	5.22011	4.14627	3.62138	570	504	807	634	565	287	1758	1633
PGSC0003DMG402022694	Phytochromobilin synthase	1.1.5.4	PS.lightreaction.other electron carrier (ox/red).ferredoxin oxireductase	-0.0990783	0.878856	0.136313	0.896139	-0.289891	0.647819	-0.100015	0.820273	-0.708808	0.0432597	-0.766284	0.0283598	-0.811547	0.0341962	1.9198	1.99117	2.13559	2.53124	1.48643	1.61949	2.29229	2.68682	3.21696	2.96396	2.34224	3.07368	2.15497	2.00984	2.55105	2.80242	3.27337	2.94783	1.88993	2.28943	1.864	3.05379	2.96911	2.44386	140	150	159	211	102	113	157	229
Sotub01g009730	Ferredoxin oxidoreductase	1.1.5.4	PS.lightreaction.other electron carrier (ox/red).ferredoxin oxireductase	0.545457	0.421375	0.218536	0.880166	0.134334	0.893387	0.415932	0.386837	-1.12002	0.0170294	-1.04482	0.0400833	-0.749164	0.155486	1.13446	0.977295	1.42571	1.25832	1.38442	0.236808	2.26454	2.05887	2.5963	1.98879	0.387558	2.52199	1.37473	0.782505	1.17387	2.05575	2.19885	2.22331	1.23031	1.33511	0.837191	2.21552	2.07624	1.34145	81	74	97	87	95	43	154	148
Sotub01g009740	F-box family protein	29.5.11.4.3.2	protein.degradation.ubiquitin.E3.SCF.FBOX	2.52011	0.372681	0.384687	0.880166	1.95767	0.503832	-1.36529	0.27476	1.45074	0.16607	4.1245	0.00905574	-0.336914	0.772462	4.67446	5.13481	5.75267	4.01722	5.11079	5.27674	2.43189	4.84645	3.86726	1.54229	1.14382	0.951665	5.77993	6.06015	5.86821	1.48506	2.16899	1.6459	3.52771	6.21568	4.56032	2.48209	5.88479	6.93197	948	1330	1957	592	1264	1432	173	1025
PGSC0003DMG400022693	Calmodulin-5/6/7/8	30.3	signalling.calcium	0.200068	0.344428	-0.0381834	0.925976	0.0350446	0.923328	-0.278851	0.0891468	0.222461	0.109932	0.654303	0.000106325	0.41193	0.0122886	8.06443	8.12776	7.998	8.0204	8.08753	8.19652	7.9361	7.87403	7.71412	7.58877	7.80415	7.52251	8.48813	8.40947	8.48298	8.04515	7.65711	7.7133	8.50821	8.55334	8.53307	7.98891	8.18629	8.1841	9943	10592	9281	9501	9954	10840	7873	8362
Sotub01g009760	Argonaute 4-like protein	27.3.36	RNA.regulation of transcription.argonaute transcription factor family	-0.331564	0.144714	0.0466942	0.911165	0.290632	0.243162	-0.153088	0.400625	-0.281296	0.0609575	-0.15582	0.287822	0.144419	0.404739	7.37185	7.48822	7.65893	7.51759	7.47474	7.38706	7.688	8.00945	7.67065	8.13804	8.22359	7.99154	7.22588	7.39183	7.40681	7.50263	7.36783	7.61949	8.21994	7.94796	8.08863	7.80317	8.098	7.92237	6152	6799	7337	6705	6509	6185	6629	9185
Sotub01g009770	Heterogeneous nuclear ribonucleoprotein A3-like protein 2	27.4	RNA.RNA binding	0.0919034	0.726006	0.0384543	0.928707	-0.166666	0.550366	-0.131224	0.47034	-0.217353	0.138742	-0.546576	0.000911384	-0.436804	0.0108786	7.72089	7.55233	7.59645	7.62893	7.47474	7.65085	7.98138	7.86242	7.68011	7.74675	7.86654	7.62765	7.60078	7.46765	7.31209	7.90828	8.14561	7.96959	7.62423	7.42122	7.56016	8.17603	7.9154	7.82374	7836	7108	7026	7243	6509	7426	8124	8295
Sotub01g009780	BZIP transcription factor	27.3.35	RNA.regulation of transcription.bZIP transcription factor family	-0.0153141	0.980081	-0.121045	0.844339	0.466954	0.243162	0.528732	0.0544827	-0.529229	0.0252501	0.291986	0.23019	-0.177076	0.534971	2.73645	2.70278	2.6667	2.65532	2.74621	3.06638	3.33528	3.29356	3.05186	3.31846	3.4936	2.97041	2.96631	3.06021	3.13728	2.50734	2.82118	2.96057	2.04352	2.84174	2.6949	2.55196	2.90868	2.64243	247	246	230	230	245	309	324	349
Sotub01g009800	THO complex subunit 7 homolog	35.2	not assigned.unknown	0.7226	0.0110744	0.080419	0.840376	0.508537	0.0681448	0.153343	0.426168	0.0830681	0.605246	0.637589	0.000788966	0.142182	0.428967	4.53064	4.37273	4.44271	4.40551	4.28322	4.41542	4.51192	4.51057	4.0564	3.7198	3.72502	3.49802	4.51898	4.44071	4.52194	3.89939	3.63909	4.04247	4.20291	4.43996	4.42041	4.07878	4.29532	4.26098	858	784	789	775	712	788	733	812
Sotub01g009810	RING finger protein 44	29.5.11.4.2	protein.degradation.ubiquitin.E3.RING	0.0783057	0.756835	0.0925091	0.786215	0.249073	0.298017	0.159506	0.332214	-0.269833	0.0525451	-0.0256145	0.867658	0.00582451	0.975502	5.42562	5.46483	5.46489	5.23538	5.48635	5.35609	5.72927	5.70036	5.73523	5.45133	5.74294	5.73819	5.57393	5.31372	5.4523	5.47681	5.39398	5.54748	5.61396	5.63831	5.45171	5.3698	5.76422	5.55191	1596	1672	1603	1378	1640	1513	1705	1853
Sotub01g009820	4-diphosphocytidyl-2-C-methyl-D-erythritol kinase	16.1.1.4	secondary metabolism.isoprenoids.non-mevalonate pathway.CMK	-0.385731	0.298586	0.0161612	0.985671	-0.405111	0.337662	-0.350681	0.213603	0.141716	0.568156	-0.515557	0.0392957	-0.112161	0.691515	4.55066	4.35794	4.72705	4.61145	4.37728	4.59577	3.7431	4.62324	4.8465	4.68215	5.00166	4.70118	4.30697	4.45618	4.12109	4.67914	4.8285	4.91499	4.80407	4.51561	4.60302	4.89672	4.81898	4.54383	870	776	961	894	760	893	430	878
PGSC0003DMG400022691	Gene of unknown function	29.5.3	protein.degradation.cysteine protease	0.858502	0.0335121	-0.0465494	0.954805	-0.0538463	0.941285	0.131296	0.710754	-0.631118	0.0200704	-0.879006	0.00208241	-0.438402	0.134299	7.9549	7.86217	7.83039	7.95581	7.68014	8.15137	8.25827	8.356	8.91915	8.0207	7.88699	7.0455	7.75063	7.39899	7.91902	8.46493	8.72339	8.51586	7.89103	8.08828	7.85144	8.53054	8.22023	8.39516	9216	8811	8263	9085	7505	10506	9843	11679
PGSC0003DMG403022702	Conserved gene of unknown function	35.1	not assigned.no ontology	-0.377839	0.199176	0.288044	0.572446	0.0840862	0.864173	-0.213308	0.363426	0.873557	0.000125796	1.0317	2.76353e-05	0.215045	0.302648	4.68658	4.71491	4.87386	4.71865	4.25459	4.43721	3.89863	3.99285	3.74997	4.02277	4.33349	4.43637	5.01903	4.96562	4.52003	3.70648	3.8356	3.85727	4.20074	4.48104	4.2593	4.05251	4.23507	4.00398	956	994	1064	963	698	800	479	567
Sotub01g009870	Molybdenum cofactor biosynthesis protein	18.1.1	Co-factor and vitamine metabolism.molybdenum cofactor.gephyrin	-0.151321	0.468593	0.0828852	0.798465	0.223668	0.330706	0.195868	0.202902	0.0846551	0.524545	-0.0397141	0.781561	0.00566012	0.975159	5.5327	5.60449	5.64244	5.6726	5.48811	5.37032	5.56647	5.47505	5.48402	5.69608	5.74083	5.54504	5.23946	5.30643	5.19036	5.32376	5.0603	5.47384	5.4002	5.24932	5.30524	5.23718	5.37792	5.32262	1719	1842	1813	1866	1642	1528	1523	1585
Sotub01g009880	BTB/POZ domain containing protein expressed	29.5.11.4.5.2	protein.degradation.ubiquitin.E3.BTB/POZ Cullin3.BTB/POZ	-0.0305684	0.908457	-0.0102517	0.982336	0.103176	0.692542	0.479449	0.00420581	-0.619599	7.38188e-05	-0.43378	0.00194858	-0.0612392	0.689268	5.20963	5.21904	5.24573	5.36825	5.16454	5.17234	5.76107	5.81623	5.95614	5.80836	5.84288	5.97271	5.33471	5.28184	5.30533	5.93241	5.67368	5.61755	5.31324	5.41558	5.18283	5.48412	5.31335	5.29745	1374	1410	1377	1511	1312	1332	1743	2008
Sotub01g009890	Transcription factor	27.3.25	RNA.regulation of transcription.MYB domain transcription factor family	-0.205886	0.654004	-0.21474	0.736695	-0.171388	0.77329	-0.280192	0.368483	-0.190458	0.491218	-0.274493	0.323556	-0.616042	0.039601	2.22407	2.08395	2.42914	2.78682	2.33418	2.25626	2.15796	2.49912	2.65121	2.18351	3.04363	2.75736	2.19665	2.13593	2.63786	2.639	2.62988	2.54433	2.22577	2.0323	2.03688	2.51745	2.98383	2.63602	173	160	195	252	184	176	143	201
Sotub01g009910	FHA domain containing protein	35.1	not assigned.no ontology	0.435522	0.491787	0.318654	0.752465	-0.546417	0.449848	0.982559	0.0373897	-2.24851	1.95798e-05	-3.71691	2.34578e-07	-1.44514	0.00305272	4.57205	4.30496	5.03646	4.74241	4.5454	3.66749	6.6288	6.6189	7.3994	6.64892	5.99602	6.7066	3.5802	3.51737	4.02772	7.26723	7.47058	7.55557	4.69235	4.6527	4.03058	6.7001	5.77201	5.23413	883	748	1191	979	854	469	3181	3503
Sotub01g009920	Serrate RNA effector molecule homolog	27.3.11	RNA.regulation of transcription.C2H2 zinc finger family	0.0543238	0.814375	-0.0752049	0.80376	0.112559	0.64087	-0.129804	0.372339	-0.0403823	0.751034	0.0794273	0.522515	-0.376999	0.00768222	5.98612	5.94531	5.93389	6.04099	6.07233	5.97759	6.08705	6.05712	5.84192	5.87517	6.10765	5.84277	5.85018	6.07167	5.96512	5.83106	5.82972	5.98805	5.81795	5.66287	5.76398	6.10946	6.07723	6.18912	2354	2333	2219	2409	2462	2328	2185	2373
PGSC0003DMG400017141	Transposon protein, CACTA, En/Spm sub-class	35.2	not assigned.unknown	1.24429	0.142451	-0.365889	0.740963	0.818613	0.343264	0.082457	0.892819	-0.694828	0.124319	0.502637	0.329999	-0.334761	0.502354	2.00935	1.6219	1.42571	1.91016	1.81247	2.43294	2.69704	2.37978	2.04859	1.73775	-0.47342	1.72287	2.20689	2.24171	1.76857	0.266961	2.19885	2.16945	1.93251	2.10101	1.864	2.24112	2.36566	2.28903	149	116	97	137	128	199	208	185
Sotub01g009980	Histone deacetylase family protein expressed	35.2	not assigned.unknown	0.613672	0.485827	0.106204	0.957486	-0.206634	0.849467	0.54138	0.370007	-0.952046	0.0818019	-1.6679	0.0120753	-0.626844	0.360561	0.294196	0.134066	0.194124	-0.0833635	0.147661	0.236808	0.958505	1.3916	1.08825	1.16895	-0.730558	0.885074	0.210511	-0.697493	-0.431104	0.687745	1.14333	2.28541	0.272877	-0.459364	0.144176	1.17652	0.696643	-0.0236859	45	41	41	34	40	43	62	93
Sotub01g009990	Histone deacetylase family protein expressed	27.3.55	RNA.regulation of transcription.HDA	0.507477	0.164021	-0.218904	0.753158	-0.128422	0.804938	0.655027	0.024481	-1.56069	1.05483e-05	-1.72955	4.52216e-06	-0.633869	0.0340234	2.90667	2.58709	3.46003	3.264	3.21383	3.12125	4.40583	4.40373	4.82789	4.32175	3.79187	3.95559	2.93587	2.89494	2.98555	4.51099	4.77003	4.72455	3.19754	3.28726	3.27267	4.29183	3.98736	3.37803	278	227	399	351	339	321	681	754
Sotub01g010000	Histone deacetylase family protein expressed	27.3.55	RNA.regulation of transcription.HDA	0.199175	0.686068	-0.129276	0.90614	-0.181971	0.75593	0.599429	0.0770269	-1.4196	0.00033515	-2.06857	5.21828e-05	-0.559828	0.13376	0.819361	1.22555	1.05693	0.749898	1.22492	1.51409	2.3897	2.33235	2.65889	2.19306	1.87179	2.61395	0.169232	0.505045	0.988091	2.45469	2.59288	2.86214	1.24727	1.31872	1.31921	2.3705	1.83781	1.35713	65	88	75	61	85	105	168	179
PGSC0003DMG400008707	Conserved gene of unknown function	35.2	not assigned.unknown	0.368669	0.288367	0.319145	0.572446	-0.248862	0.536222	-0.0948242	0.737459	1.00319	5.1355e-05	0.533076	0.0107542	0.812464	0.000775869	4.42793	4.34113	4.57196	4.32124	4.09766	3.96366	3.34414	3.62739	3.34143	2.74759	3.37325	3.14656	4.34685	4.28362	4.05164	3.43926	3.7373	3.89759	4.45922	4.21488	4.37564	3.41418	3.40428	3.79831	799	767	863	731	626	576	326	440
Sotub01g010030	Harpin-induced protein-like (Fragment)	17.8.3	hormone metabolism.salicylic acid.induced-regulated-responsive-activated	-1.67201	0.220342	0.0221776	0.985593	-0.874737	0.66682	-0.0452779	0.97842	3.86283	0.00010147	3.27183	6.74312e-05	5.75018	2.31377e-06	3.10477	2.99329	2.89218	2.34979	3.20103	3.37186	-0.175102	-0.944235	-1.51501	1.68455	0.862122	-0.0810873	3.02534	3.23434	3.56778	0.560649	0.63288	-1.23285	5.11837	4.71352	4.95583	-0.443114	-1.69349	-0.29052	319	301	269	186	336	382	28	18
Sotub01g010040	Ethylene insensitive 3 class transcription factor	27.3.19	RNA.regulation of transcription.EIN3-like (EIL) transcription factor family	-0.090006	0.860123	-0.0295458	0.972044	0.530942	0.213337	-0.214236	0.498138	-0.473531	0.0643444	0.201254	0.434176	-0.161703	0.593025	5.99589	6.18565	6.07555	5.85121	5.90149	6.59309	6.77651	6.70908	6.19463	6.73932	6.68456	6.52262	6.37699	6.03829	6.27321	5.99673	5.90937	6.17871	6.63364	6.59919	6.60236	6.20255	7.01662	7.1021	2370	2756	2448	2112	2187	3567	3524	3729
Sotub01g010050	5-methyltetrahydropteroyltriglutamate--homocysteine methyltransferase	13.1.3.4.3	amino acid metabolism.synthesis.aspartate family.methionine.methionine synthase	-0.523715	0.0700044	0.0487137	0.92863	-0.0511599	0.91946	-0.372906	0.0932359	0.432998	0.0253572	0.221943	0.245084	-0.185242	0.382616	5.45337	5.51568	5.61757	5.4908	5.38433	5.56514	4.76394	5.40991	5.10717	5.37887	5.82004	5.66566	5.36015	5.55035	5.19871	5.42188	5.00786	5.01306	5.38973	5.2352	5.2255	5.33455	5.44594	5.62576	1627	1732	1782	1645	1528	1749	873	1515
Sotub01g010090	Aldehyde oxidase	17.1.1.1.12	hormone metabolism.abscisic acid.synthesis-degradation.synthesis.abscisic aldehyde oxidase	-0.374725	0.393633	0.0360318	0.968694	0.29314	0.622189	-0.965684	0.00630752	0.00980074	0.976161	-0.0368687	0.914747	-0.806789	0.00906355	4.22896	4.30496	4.21987	4.0745	4.00739	4.56311	3.85587	4.62324	4.22618	4.66508	4.50267	4.66855	4.01823	3.85735	3.8603	4.23995	3.57981	4.04247	4.44458	4.36611	4.39072	4.57798	5.45477	5.58806	696	748	676	616	588	873	465	878
Sotub01g010100	Serine/threonine-protein phosphatase	17.3.2.1	hormone metabolism.brassinosteroid.signal transduction.BRI	-0.114785	0.858376	0.0682449	0.927231	-0.173296	0.814918	-0.197781	0.618844	0.860856	0.00571176	-0.25119	0.451369	0.151835	0.666126	3.0866	3.27095	3.35909	3.13978	2.82621	3.54239	1.99865	2.61596	2.50556	2.56094	2.90707	2.09105	2.33373	2.41454	2.1594	2.28413	2.77568	2.5778	3.16665	2.26398	2.74268	2.66978	2.53513	2.52243	315	365	372	322	259	430	128	218
Sotub01g010110	Serine/threonine-protein phosphatase	17.3.2.1	hormone metabolism.brassinosteroid.signal transduction.BRI	-0.066729	0.868639	-0.104285	0.824229	-0.0112392	0.985486	-0.0342421	0.906915	0.170434	0.382777	0.391947	0.0490651	0.0120107	0.963566	4.00779	3.84594	3.86644	3.84411	4.04131	4.14672	3.56497	3.73768	3.91291	3.63821	3.78368	3.97972	4.3022	4.21774	3.90766	3.3887	3.9944	3.84701	3.64438	3.80244	3.89969	3.59386	3.92771	3.78678	597	544	529	525	602	654	380	475
Sotub01g010120	60S ribosomal protein L5, mitochondrial	35.2	not assigned.unknown	-1.09795	0.262869	3.79937	0.573821	0.505154	0.788359	0.957848	0.359683	-2.45373	0.0443357	-2.87508	0.0715229	-0.338337	0.793827	-2.11955	-1.02899	-0.565351	-6.08323	-2.72378	-6.08323	-1.15128	2.37978	2.34353	2.53111	2.21404	2.15839	-0.897098	-1.82492	-3.73067	0.0941541	1.26121	0.699043	-0.0612707	-0.0235228	-0.172946	0.367375	-0.290288	0.696409	8	18	24	0	5	0	14	185
Sotub01g010130	Protein FANTASTIC FOUR 3	35.2	not assigned.unknown	-0.0872188	0.974401	1.05699	0.913084	1.21364	0.645125	0.740646	0.608785	-4.72349	0.052159	-2.52753	0.26939	-1.3453	0.452429	-6.08323	-3.88768	-2.08868	-6.08323	-3.01099	-6.08323	-0.96455	1.34456	1.51777	1.75075	-0.639657	0.741897	-0.583117	-6.08323	-2.87931	-4.35973	1.01495	1.46097	-0.614592	-1.60703	-2.10272	0.793747	0.11823	-1.21752	0	2	8	0	4	0	16	90
Sotub01g010150	cDNA clone 001-026-G04 full insert sequence	35.2	not assigned.unknown	0.579435	0.514941	1.37935	0.654696	-0.574913	0.541938	1.24508	0.0689685	-2.77362	0.00105868	-5.01592	0.000916439	-1.92807	0.0543348	1.72209	0.877149	1.95264	2.09684	0.43691	-2.11254	3.89863	4.0055	4.98271	4.29981	3.18712	3.55268	-0.731583	-0.0724399	0.29434	4.46514	5.02185	5.0832	1.86816	0.713151	0.746341	4.4935	2.79644	1.83123	122	69	140	156	49	8	479	572
Sotub01g010170	Serine/threonine-protein phosphatase	17.3.2.1	hormone metabolism.brassinosteroid.signal transduction.BRI	-0.182468	0.884895	-0.343012	0.642832	-1.34999	0.128249	-1.03202	0.098907	1.80568	0.00123073	-1.20063	0.0244377	0.304356	0.499852	1.80223	2.00072	1.91098	2.05949	2.05944	2.62238	-0.0305871	0.444983	-0.17442	0.324642	-0.0657869	0.496353	0.661202	-0.548945	0.583931	1.53663	1.75218	1.02443	2.04352	0.762464	1.48292	1.56237	0.917158	0.923958	129	151	136	152	152	227	31	48
Sotub01g010180	Polyribonucleotide 5&apos;-hydroxyl-kinase Clp1	27.1.3.14	RNA.processing.3' end processing.Clp1	-0.269286	0.484499	0.12368	0.82626	-0.078572	0.899825	-0.0676301	0.841471	0.372694	0.108354	0.0770098	0.767592	-0.202503	0.459502	4.10579	3.98715	4.05753	4.07216	4.16952	3.53904	3.83086	3.7316	3.45601	3.52549	4.05601	4.26584	3.65313	3.96938	3.87527	3.8961	3.66784	3.70657	3.52075	3.65681	3.45227	3.41043	3.92517	3.89545	639	600	604	615	658	429	457	473
Sotub01g010200	Serine/threonine kinase	29.4.1	protein.postranslational modification.kinase	-0.204048	0.582824	0.220611	0.702817	-0.516047	0.158612	0.0914776	0.76377	-0.447927	0.0543969	-1.31526	2.0911e-05	-0.602141	0.0245858	3.87909	3.9358	4.2681	3.51567	3.74462	4.15551	4.39307	4.53172	4.49633	4.64259	4.67415	4.71721	3.73674	3.71031	3.58244	5.00013	4.87855	5.09481	4.12014	3.48016	3.73815	4.70915	4.54235	3.89545	546	579	699	418	490	658	675	824
Sotub01g010220	Sterol reductase	17.3.1.2.7	hormone metabolism.brassinosteroid.synthesis-degradation.sterols.DWF5	-0.351834	0.180511	0.156129	0.715132	0.157877	0.653119	-0.974404	0.000346336	1.1253	4.79079e-06	1.09627	5.08203e-06	0.842908	0.000347561	7.07736	7.08554	7.05403	7.03273	7.02391	6.69156	5.83053	6.065	5.94519	6.20354	6.35842	6.33424	6.82571	6.85981	6.97124	5.86172	5.50967	5.99735	7.8543	7.71458	7.72406	6.57648	6.95228	7.23556	5016	5143	4824	4791	4762	3819	1829	2386
Sotub01g010280	Calmodulin-binding protein family-like	30.3	signalling.calcium	-1.02982	0.285943	-0.828023	0.868814	0.336466	0.856995	0.438932	0.656032	-4.72303	0.00345931	-2.84062	0.0314836	-4.23769	0.0145595	-3.86583	-6.08323	-4.56345	-6.08323	-3.01099	-3.02334	-0.650951	-0.599527	0.785746	0.253363	1.52405	0.907614	-3.64338	-2.75143	-3.73067	-1.24386	-0.571331	0.23692	-2.25819	-6.08323	-6.08323	0.0952094	-1.82412	-0.107264	2	0	1	0	4	4	20	23
Sotub01g010370	Nicalin	35.2	not assigned.unknown	0.331408	0.542865	0.199619	0.760763	-0.109738	0.889169	-0.285577	0.43929	0.695611	0.020957	0.352968	0.247258	-0.0746245	0.838012	4.07847	3.90816	3.66815	4.23594	3.75049	3.07567	3.06732	3.19977	3.30765	2.82337	2.40764	3.26039	3.38218	3.96321	3.61847	3.12795	3.18166	3.59657	3.55522	3.21824	3.4269	3.44389	3.3933	3.59187	627	568	461	689	492	311	269	327
Sotub01g010380	mRNA-decapping enzyme 1A	27.1	RNA.processing	-0.334753	0.517759	-0.501817	0.572446	0.128289	0.877776	-0.103655	0.81756	-0.300732	0.367075	0.413832	0.209734	0.246489	0.484434	3.4379	3.5597	3.3238	3.48431	3.58952	4.75171	4.00307	3.90101	3.29292	3.90271	4.49767	3.88919	4.15138	3.91285	4.01697	3.66073	3.63181	3.54674	3.9698	4.07306	4.23236	3.53986	3.88914	4.10724	402	446	363	409	440	995	515	532
PGSC0003DMG400014736	Serine-threonine protein kinase, plant-type	20.1.2	stress.biotic.receptors	-0.208748	0.840355	-1.04804	0.56952	0.531053	0.65074	-1.89633	0.00244444	-0.357471	0.523219	-0.321164	0.641575	2.05954	3.9506e-05	1.89913	2.36105	2.73394	2.76378	3.19243	4.17076	2.55917	2.91322	2.56396	2.77329	2.43926	3.3861	2.37062	1.42752	1.70297	3.12233	1.20348	2.20201	6.86799	6.50363	6.55547	4.48281	4.09296	5.17787	138	194	241	248	334	665	189	268
Sotub01g010450	Leucine-rich repeat receptor-like serine/threonine-protein kinase At1g17230	20.1.2	stress.biotic.receptors	1.30805	0.371433	-1.05361	0.572446	1.29888	0.438293	-1.57359	0.026639	-0.392946	0.611916	0.401233	0.715486	1.66099	0.000200048	-0.854199	0.769529	-0.158206	-0.0833635	1.20795	1.7985	0.0582929	0.384262	0.50828	-0.269239	-2.54348	-0.488641	-0.211981	-0.414274	-1.09206	-1.36481	-1.14057	-0.447091	3.74337	3.40062	3.50518	1.56237	1.55202	2.56355	20	64	32	34	84	128	33	46
Sotub01g010460	Leucine-rich repeat receptor-like serine/threonine-protein kinase At1g17230	20.1.2	stress.biotic.receptors	-0.156333	0.921387	-1.02216	0.572446	0.519348	0.78095	-1.72571	0.0207654	-0.2936	0.709469	-1.47546	0.231221	1.74684	0.000417017	0.527642	1.14171	1.33411	1.1018	2.15989	2.79544	1.32377	1.37609	1.15491	1.92141	0.981479	1.33097	-0.267579	-1.38619	-0.491258	0.593488	0.771787	0.949702	5.4021	4.14455	4.74324	2.80182	2.47389	3.78967	53	83	91	78	163	256	80	92
Sotub01g010490	Leucine-rich repeat protein	20.1.2	stress.biotic.receptors	0.227391	0.862824	-0.959912	0.56952	0.00556879	0.997352	-2.00507	0.00308678	0.876214	0.105775	-0.0369318	0.958926	1.66043	0.000174528	2.13845	2.67918	2.91344	3.07576	3.55974	3.96866	1.39376	1.83895	1.86168	1.86275	0.588949	1.73552	2.23717	1.03879	1.67588	2.44572	1.24222	1.42464	5.60658	5.14743	5.33964	3.30915	3.30228	4.50917	163	242	273	308	431	578	84	127
Sotub01g010510	Leucine-rich repeat receptor-like serine/threonine-protein kinase At1g17230	20.1.2	stress.biotic.receptors	-0.646691	0.549613	-0.876628	0.572446	-0.345939	0.833458	-1.62178	0.0232123	0.200053	0.78221	-1.16776	0.157127	1.43043	0.000838496	0.606285	0.134066	1.03771	1.06459	1.3384	1.97769	0.679093	0.414942	0.0288251	1.40102	1.118	0.610669	0.0829511	-0.777927	-0.619656	1.4133	0.946206	-0.200201	3.97999	3.0497	3.27674	1.72848	1.69006	2.61009	56	41	74	76	92	145	51	47
Sotub01g010520	Sugar transport protein 2	34.2	transport.sugars	0.615825	0.767909	-1.60308	0.578482	1.60768	0.519292	-0.3029	0.820089	-1.13615	0.332435	2.22743	0.0831979	0.599634	0.521653	-3.02993	-0.624853	-1.13465	-0.69915	-0.125804	0.826787	-0.453681	-0.944235	0.0754578	-0.073243	-2.00047	-1.34812	0.956371	0.505045	-0.916839	-6.08323	-0.0662741	-0.381296	0.0589185	1.02745	0.247169	-0.389738	-0.387966	0.302031	4	24	16	22	33	65	23	18
PGSC0003DMG400014742	Serine-threonine protein kinase, plant-type	20.1.2	stress.biotic.receptors	0.207972	0.853577	-1.10425	0.572044	0.371346	0.772652	-1.05336	0.0513003	-0.822344	0.172825	-0.792409	0.276245	1.7169	5.18595e-05	-0.657591	0.65323	0.505346	0.773153	1.19079	1.84271	0.911564	1.24562	0.757423	1.0687	0.0479761	1.03592	-0.267579	-0.480039	0.183272	1.23746	-0.215804	0.897642	4.02741	3.74533	3.50518	1.7876	1.74869	2.59694	23	59	51	62	83	132	60	84
PGSC0003DMG400014753	M18S-3Ap	20.1.2	stress.biotic.receptors	-0.495397	0.67316	-0.857105	0.57723	0.470566	0.787438	-1.64399	0.0270954	0.28882	0.681915	-0.282567	0.76403	2.23739	0.000174028	1.88867	2.72023	3.16895	2.61084	3.54293	4.18371	2.42355	2.66784	1.75112	2.93007	3.30624	2.24944	1.69865	1.29617	1.63425	2.56642	0.969487	2.01919	6.73786	5.76243	6.04755	3.67125	3.29836	4.87717	137	249	326	223	426	671	172	226
Sotub01g010600	Leucine-rich repeat receptor-like tyrosine-protein kinase At2g41820	20.1.2	stress.biotic.receptors	0.0722358	0.952508	-1.0489	0.56952	-0.0282893	0.985486	-1.53707	0.00621452	0.124259	0.81211	-1.29872	0.0556293	1.5083	0.00025016	2.14725	2.11945	2.49406	2.79252	3.22652	3.87863	2.22669	2.14375	2.00107	2.23066	1.75937	2.11062	0.88167	0.782505	0.897163	2.29415	1.94067	2.24431	5.56151	4.78983	5.1643	3.41418	3.08741	4.50213	164	164	204	253	342	543	150	157
Sotub01g010610	Leucine-rich repeat receptor-like tyrosine-protein kinase At2g41820	20.1.2	stress.biotic.receptors	-0.829954	0.644976	-1.45003	0.575943	-0.381857	0.891573	-1.8532	0.0870197	-0.222847	0.860644	-2.12604	0.164193	1.88022	0.00151079	-1.35238	-0.511902	0.388784	0.217191	0.88406	1.74127	0.142014	-0.372986	-0.618113	1.10964	-0.255254	0.610669	-1.85801	-2.75143	-1.52312	0.307111	-0.32486	0.357446	4.23091	2.51481	3.60551	1.52116	0.977237	2.24758	14	26	47	42	67	123	35	27
PGSC0003DMG400028069	UDP-apiose/xylose synthase	10.1.3	cell wall.precursor synthesis.AXS	-0.287293	0.199634	0.00394634	0.996068	0.021966	0.960617	-0.089309	0.644135	-0.375248	0.0150434	-0.249569	0.0914668	0.320631	0.0591854	6.96962	7.15749	7.12606	7.06075	7.13438	7.04609	7.67554	7.53201	7.17521	7.82258	7.8255	7.58873	7.27109	7.12847	7.16456	7.57404	7.25866	7.4782	7.91429	7.75682	7.93818	7.4703	7.5798	7.59684	4655	5406	5071	4885	5141	4883	6572	6597
PGSC0003DMG400028068	Conserved gene of unknown function	35.2	not assigned.unknown	-0.455197	0.601778	-0.155761	0.919774	0.446392	0.673212	-0.101284	0.89534	-1.70348	0.00316096	-0.491879	0.349545	-0.500596	0.396919	3.77796	5.35835	4.93359	4.01234	4.71109	5.81304	5.78731	6.97794	6.41972	6.5882	7.00777	6.94829	5.50406	5.29664	5.56458	5.64191	6.15189	6.04824	5.36663	6.50634	6.11094	5.70031	6.80742	6.97896	509	1553	1109	590	958	2077	1775	4493
Sotub01g016290	Mitochondrial inner membrane protease ATP23	35.1	not assigned.no ontology	0.494289	0.407339	0.0310776	0.976152	-0.240519	0.750671	-0.0473583	0.927434	0.531036	0.106415	0.370389	0.261132	0.242457	0.525612	3.64146	3.59165	3.14219	3.84959	3.45579	2.98489	2.71765	2.74231	3.36039	2.57562	1.74257	2.84755	3.17881	3.94453	3.50373	2.94919	3.04588	3.52116	3.44556	3.27031	2.94518	2.80755	3.17124	2.94694	463	456	320	527	401	292	211	238
Sotub01g016280	60S acidic ribosomal protein	29.2.1.2.2.82	protein.synthesis.ribosomal protein.eukaryotic.60S subunit.P2	0.406181	0.351692	0.397888	0.588609	-0.405573	0.418836	-0.828635	0.0173985	1.37409	8.98994e-05	0.813721	0.00670187	0.0204517	0.95767	7.40821	7.14758	7.18896	7.27852	7.05508	6.21682	6.04281	5.91612	5.66263	5.41198	5.30462	5.67964	6.84221	7.41773	7.01885	6.67372	6.07348	6.0916	6.74123	6.77618	6.65209	6.38159	6.6254	7.10123	6309	5369	5297	5681	4866	2748	2119	2152
Sotub01g016260	Hydrolase family protein	26.3.5	misc.gluco-, galacto- and mannosidases.glycosyl hydrolase family 5	-0.846282	0.333428	-0.341246	0.64418	-0.811371	0.430719	-0.483608	0.496446	2.73944	2.28259e-05	2.07542	6.49424e-05	1.97204	0.000370983	4.40428	3.97509	3.91466	3.9397	4.26488	5.11153	0.787061	1.67118	1.59982	1.98879	2.88428	1.8793	4.39241	4.25106	4.09831	2.29415	2.40074	1.79564	3.66662	3.65681	4.11471	1.31156	1.76014	2.45847	786	595	547	561	703	1277	55	113
Sotub01g016220	Hydrolase alpha/beta fold family protein	26.3.5	misc.gluco-, galacto- and mannosidases.glycosyl hydrolase family 5	0.129443	0.840355	-0.2571	0.868332	-0.00884392	0.991935	0.395719	0.313021	-2.06974	0.000283768	-1.69093	0.00127951	-0.35337	0.391931	0.356193	-0.567273	0.294735	0.494065	0.283417	0.0608451	2.09633	1.95831	2.23474	2.42158	1.33526	1.98906	0.829631	0.399283	0.020482	1.91993	2.14874	2.22331	1.81224	0.965622	1.23818	1.97221	2.00106	1.10197	47	25	44	51	44	38	137	138
Sotub01g016210	Ribosomal protein	29.2.1	protein.synthesis.ribosomal protein	0.366412	0.285689	0.304974	0.604987	-0.222499	0.62231	-0.54664	0.0473318	0.995162	0.000289462	0.551716	0.0205008	-0.0652068	0.823148	8.17566	7.99712	8.20755	8.15816	8.04622	7.26088	7.32212	7.20365	6.87301	6.57776	6.87725	6.83929	7.7051	8.19181	7.81924	7.41922	7.20174	7.44032	7.59863	7.70337	7.53726	7.49379	7.61095	7.93041	10740	9675	10732	10453	9673	5667	5144	5254
Sotub01g016200	AT5g43400/MWF20_9	35.2	not assigned.unknown	0.396646	0.746056	-1.09606	0.57369	0.515102	0.732374	-0.415213	0.565131	-1.04319	0.158862	0.0381127	0.96502	-0.917824	0.182471	1.22031	1.17583	-0.452297	0.946816	1.4723	2.83974	2.71765	1.10218	1.31893	0.960971	1.72557	1.33097	1.60887	0.782505	1.2676	1.84009	1.48772	0.194399	1.00943	1.5041	1.09824	2.59892	1.42835	2.34513	86	85	26	70	101	264	211	76
Sotub01g016160	Leucine-rich repeat receptor-like serine/threonine-protein kinase At1g17230	20.1.2	stress.biotic.receptors	-0.101423	0.894859	-0.891605	0.565797	-0.336192	0.642238	0.59682	0.206521	0.0168972	0.967927	0.514195	0.117024	1.42583	0.00152154	1.64966	2.05674	2.08028	2.30262	2.61722	3.53568	1.84474	1.95831	1.92671	1.9555	2.09996	1.99959	3.00788	2.43252	2.83446	2.37193	2.33055	2.03132	2.44751	2.88134	2.89319	1.69181	1.05364	1.20951	116	157	153	180	224	428	115	138
Sotub01g016920	Unknown Protein	35.2	not assigned.unknown	0.436347	0.293686	0.0432841	0.951095	-0.285936	0.550924	-0.349043	0.229628	0.605941	0.0160029	0.504655	0.0377329	0.0295452	0.9232	4.44407	4.55232	4.14099	4.53529	4.39049	4.08595	3.92546	3.57741	3.83374	3.6312	3.64592	2.79412	4.78288	4.28362	4.62293	3.82529	4.17047	4.17959	3.88561	4.26921	4.30379	4.05251	4.22478	4.09093	808	888	640	848	767	627	488	425
Sotub01g016910	Cleavage and polyadenylation specificity factor subunit 5	27.1.3.13	RNA.processing.3' end processing.CFIm25	0.265433	0.288801	0.186976	0.630268	0.0282271	0.951333	0.138682	0.480468	-0.0331159	0.847362	-0.077312	0.650738	-0.022235	0.914516	4.76723	4.81303	5.01327	4.84199	4.72457	4.46576	4.91735	4.90841	4.86487	4.58024	4.33629	4.94404	4.79989	4.85495	4.72229	4.85702	4.775	4.97745	4.8957	4.69618	4.61751	4.70149	4.80108	4.77292	1011	1064	1172	1049	967	816	971	1070
Sotub01g016900	Cleavage and polyadenylation specificity factor subunit 5	27.1.3.13	RNA.processing.3' end processing.CFIm25	0.348908	0.449305	0.20014	0.765219	0.0393434	0.96186	0.314941	0.340759	-0.148032	0.592764	-0.197913	0.501866	-0.277078	0.409927	2.14725	1.86089	2.33777	2.06892	2.00154	1.66944	2.34624	2.01949	2.44469	1.87468	1.21862	2.46993	1.98696	2.10262	1.98272	2.25364	2.24728	2.15843	1.86816	1.62901	1.51079	1.69181	2.00106	2.14295	164	137	183	153	146	117	163	144
Sotub01g016890	Cleavage and polyadenylation specificity factor subunit 5	27.1.3.13	RNA.processing.3' end processing.CFIm25	0.34008	0.300324	0.238018	0.632706	-0.0168	0.978071	0.123691	0.638812	-0.0274755	0.900751	-0.011855	0.95989	-0.115174	0.639103	3.913	3.88514	3.84999	3.94226	3.69982	3.29439	3.9225	3.89013	3.91932	3.70318	3.21784	3.73388	3.97097	4.2021	3.58972	4.02206	3.78401	3.98126	3.64117	3.69858	3.6749	3.57385	3.9124	3.87109	559	559	523	562	475	362	487	528
PGSC0003DMG400030006	PAR-1b protein	30.1.1	signalling.in sugar and nutrient physiology.misc	-0.280377	0.923885	-0.367247	0.778927	-0.926327	0.725749	-2.32649	0.0756653	8.38419	4.4482e-07	7.13581	1.11906e-07	7.42703	2.46541e-08	8.90768	9.09144	8.97105	8.66458	9.40651	10.0015	0.863044	0.739746	0.164431	0.717881	1.72557	0.435608	9.24926	8.34387	8.40867	3.95098	-0.0196872	0.787524	10.3927	10.0472	10.6402	2.52441	2.13895	4.15062	17839	20658	18219	14849	24835	37878	58	59
PGSC0003DMG400030005	Poly(A) polymerase	27.1	RNA.processing	-0.117923	0.854089	-0.0735092	0.940433	1.29883	0.0349519	2.50622	0.00020251	-0.273559	0.403613	-1.81538	0.0019698	-1.27334	0.0715405	4.72086	4.48756	4.63249	4.87595	5.07965	4.10649	5.23586	4.47462	4.96269	4.73707	5.27572	5.021	1.62423	1.85842	1.83131	3.09392	3.98587	3.66435	1.83487	1.06724	0.433417	3.26407	2.18214	1.70216	979	849	900	1074	1237	636	1211	792
PGSC0003DMG400030001	LRX1	35.1.42	not assigned.no ontology.proline rich family	0.0237137	0.965462	-0.389575	0.572446	-0.295798	0.461087	-0.227411	0.39026	0.152387	0.494501	0.412139	0.0590631	-0.0159401	0.956689	5.22217	5.2811	4.88466	5.27053	5.42711	5.86017	4.87056	5.09404	4.96424	4.65129	5.50469	4.74877	5.78762	5.65936	5.60913	5.4104	5.13941	5.27139	5.09864	5.3616	5.10726	5.18646	5.20655	5.22134	1386	1472	1072	1412	1574	2146	940	1217
PGSC0003DMG400030011	GEM 5	17.1.3	hormone metabolism.abscisic acid.induced-regulated-responsive-activated	-0.142117	0.635343	-0.289592	0.634227	0.258926	0.432616	0.674263	0.0056155	-1.91127	1.49155e-07	-1.43492	4.26586e-06	-1.84581	5.05565e-06	2.11174	2.26921	2.00308	2.65532	2.3879	2.21482	4.017	4.18977	3.90001	4.19195	4.2879	4.08236	2.20689	2.51922	2.31678	3.88951	3.67847	3.7803	1.16037	2.22052	1.20444	3.26407	3.45446	3.37803	160	182	145	230	191	171	520	650
PGSC0003DMG400030000	Major ampullate spidroin 2-2	35.2	not assigned.unknown	-0.346867	0.597682	0.317218	0.758096	-0.0333904	0.978097	-0.315175	0.509775	-0.094852	0.829371	0.000464442	0.999096	-0.548673	0.210303	1.61204	1.80748	0.998467	1.29091	1.41431	0.78208	1.32377	1.67118	1.7221	1.49672	2.6431	1.77283	1.65446	1.83157	1.35561	1.31827	1.95241	1.5138	1.71802	1.54695	0.769596	1.37461	2.13895	2.14295	113	132	72	89	97	63	80	113
PGSC0003DMG400030010	Conserved gene of unknown function	35.2	not assigned.unknown	0.145289	0.740689	-0.406231	0.572446	0.162918	0.760043	-0.34186	0.219762	1.77341	8.22375e-07	2.46344	2.36662e-08	0.876675	0.00198133	7.12656	6.90151	6.54897	6.95383	7.20875	7.63267	5.27927	5.11521	4.85655	5.04604	4.78905	4.97238	7.3311	7.59137	7.23267	5.04534	4.80281	4.92152	6.07238	6.42302	6.41598	5.06626	5.39178	5.8235	5190	4527	3399	4536	5413	7333	1248	1235
PGSC0003DMG400030009	Leucine-rich repeat protein	20.1.2	stress.biotic.receptors	0.0649116	0.992612	-0.355865	0.809597	0.268651	0.973969	-5.02443	0.0302993	4.76937	0.0167238	4.53247	0.0343946	3.4145	4.32847e-06	0.985496	2.19627	2.80957	1.84581	2.26205	2.93471	-6.08323	-1.10905	-1.26215	-1.96447	0.0479761	-6.08323	1.52954	1.12978	1.76857	-1.02868	-2.30173	-6.08323	6.22364	5.3785	5.38457	1.87742	2.01067	2.86159	73	173	254	131	175	282	0	16
PGSC0003DMG400029999	Conserved gene of unknown function	27.3.67	RNA.regulation of transcription.putative transcription regulator	-0.177766	0.767558	-0.576017	0.572044	-0.388117	0.518839	-0.934146	0.01602	1.92902	6.19672e-06	1.7344	1.35157e-05	0.521916	0.11006	6.35832	6.32379	6.13387	6.38555	6.65679	7.50222	3.99746	4.4563	4.57755	4.39602	4.29368	4.84241	6.69774	6.59373	6.10311	4.74639	4.96217	4.47654	5.6748	5.6531	6.0688	4.94815	5.26295	5.62009	3047	3033	2549	3059	3692	6699	513	782
PGSC0003DMG400011890	Conserved gene of unknown function	35.2	not assigned.unknown	0.0429224	0.942541	0.0940688	0.892869	-0.199876	0.717521	0.131646	0.705531	0.0686785	0.802516	-0.296284	0.266779	0.116972	0.710313	3.22595	3.1856	3.30382	2.994	2.96899	3.46672	3.33528	3.20417	2.95542	2.93007	3.75883	2.79412	3.06526	2.78024	3.35364	3.27184	3.57602	3.24727	2.99647	3.08889	3.37477	3.20457	2.85098	3.06141	347	344	358	291	286	408	324	328
PGSC0003DMG400011888	Conserved gene of unknown function	35.2	not assigned.unknown	0.0529542	0.906718	0.153304	0.750523	-0.0177669	0.97763	-0.368122	0.131428	0.795494	0.000721663	0.773411	0.000993526	0.250353	0.269081	5.4858	5.57841	5.55893	5.52887	5.4731	5.16147	4.53727	5.06411	4.62143	4.69733	5.14759	4.28103	5.44691	5.63627	5.52717	4.98629	4.72458	4.57926	5.43671	5.3323	5.32303	4.98018	5.1684	5.19214	1664	1809	1711	1689	1625	1322	746	1192
PGSC0003DMG400011891	NAC domain protein	27.3.27	RNA.regulation of transcription.NAC domain transcription factor family	-0.0257544	0.975265	-0.700827	0.56952	0.202151	0.769514	-0.615031	0.104319	-0.370283	0.236688	0.684317	0.0341233	-0.321908	0.38461	7.76262	7.68209	7.4359	7.97521	7.76305	9.24542	8.03146	8.11905	7.84375	7.88249	8.01317	8.17344	8.52554	8.75937	8.14732	8.11767	7.52069	7.74264	8.01555	8.54423	8.30924	8.61242	8.54976	8.67323	8066	7777	6286	9208	7949	22428	8411	9910
PGSC0003DMG400011892	Gene of unknown function	35.2	not assigned.unknown	0.237597	0.504574	-0.0791674	0.893088	1.32648	0.00225239	1.88245	3.61477e-05	-0.124694	0.57057	-0.231529	0.422286	0.159157	0.647884	4.54069	4.391	4.6875	5.07504	4.7186	4.06277	4.88582	4.50167	4.60761	4.35405	4.61769	4.32983	3.13124	3.07746	3.10717	3.43474	3.20636	3.37651	3.10749	2.90349	2.81152	2.9122	2.71055	2.72328	864	794	935	1233	963	617	950	807
PGSC0003DMG400005226	Hcr9-OR3A	20.1.2	stress.biotic.receptors	-0.915182	0.626038	-0.534085	0.623115	-1.5904	0.382035	-2.81253	0.0149854	2.67107	0.00699995	-0.20433	0.815796	2.09431	7.29467e-05	1.0242	1.82908	1.86809	1.2747	2.2865	2.75553	-2.10477	-0.132185	-1.15061	-1.19315	-0.396973	0.951665	-0.211981	0.0722346	0.943343	0.85958	0.343183	0.278225	3.88561	3.43524	4.09643	1.85548	1.36978	1.92887	75	134	132	88	178	249	7	32
PGSC0003DMG400005222	Aminocarboxymuconate-semialdehyde decarboxylase	35.1	not assigned.no ontology	-0.242003	0.496123	0.0508573	0.950912	-0.222923	0.609438	0.513255	0.055877	-1.36195	1.87903e-05	-1.95212	6.93695e-07	-0.594803	0.0296249	3.55818	3.38109	3.88269	4.00499	3.59931	3.06171	4.68763	5.01864	5.19822	5.18301	5.29889	5.15067	3.10412	3.06598	3.52666	5.21717	5.12264	5.2312	3.98758	3.8771	3.71438	4.8195	4.28148	4.26306	437	394	535	587	443	308	828	1155
PGSC0003DMG400005232	Peptidyl-prolyl cis-trans isomerase	31.3.1	cell.cycle.peptidylprolyl isomerase	0.175838	0.763961	0.437515	0.597842	-0.720483	0.184612	-0.0266807	0.956841	0.720355	0.0305479	-0.493996	0.127723	-0.0837745	0.834687	7.45522	7.14597	7.5495	7.41229	7.21725	6.20893	6.48791	6.47436	7.02479	6.55755	6.19128	6.7178	6.60452	7.06864	6.99747	7.11085	7.42683	7.61471	6.90655	6.5412	6.37155	7.12572	6.59616	6.34857	6518	5363	6801	6233	5445	2733	2885	3169
Sotub01g014470	Unknown Protein	35.2	not assigned.unknown	-0.215156	0.714974	-0.437479	0.661038	-0.11736	0.888305	-0.160115	0.706411	-0.918769	0.0229406	-0.606557	0.108135	-0.560237	0.136408	0.195899	0.234623	1.1494	1.12006	0.94676	0.804606	1.79388	1.26259	1.25959	2.03203	0.923034	1.82112	0.631114	1.06208	1.1346	1.60264	1.26121	1.82381	0.906379	0.944411	1.25475	1.57585	1.62895	1.58722	42	44	80	79	70	64	111	85
PGSC0003DMG400033930	Gene of unknown function	35.2	not assigned.unknown	1.09076	0.286493	-0.202291	0.938185	0.322656	0.808847	-0.305414	0.633452	-1.83978	0.0161239	-1.68627	0.0458495	-0.443084	0.436847	-1.68556	-1.37921	-0.753505	-1.06099	-0.0422428	-2.11254	0.0145372	0.586465	1.11081	-1.0066	-0.47342	-0.126165	-1.69668	-1.38619	-1.29155	0.912593	0.849133	-1.12123	0.459164	1.00713	-0.172946	0.8832	0.811109	0.902752	11	14	21	17	35	8	32	53
PGSC0003DMG400033931	Gene of unknown function	35.2	not assigned.unknown	0.503101	0.899183	-0.789139	0.907211	1.69847	0.700014	-3.01878	0.0647237	-3.29938	0.118912	0.590206	0.814466	2.54435	0.000694605	-6.08323	-6.08323	-6.08323	-6.08323	-3.84891	-6.08323	-0.96455	-2.06387	-6.08323	-1.96447	-6.08323	-2.93155	-2.49052	-6.08323	-3.73067	-6.08323	-4.43927	-3.58721	2.21718	2.75303	2.9755	-1.52523	0.720274	1.10197	0	0	0	0	2	0	16	8
PGSC0003DMG400014087	Gene of unknown function	35.2	not assigned.unknown	1.51288	0.045568	0.0420001	0.985557	0.355208	0.67414	0.197217	0.705916	-1.94881	0.000728728	-1.54976	0.00746025	-0.159504	0.746345	0.862723	2.06586	1.96287	1.52809	2.27024	0.973177	3.08858	3.92252	3.70988	1.89823	1.74257	2.47748	1.52954	1.81795	1.67588	3.44377	3.93059	2.25469	3.17997	3.29984	3.1889	2.96438	3.86813	3.30313	67	158	141	105	176	72	273	540
PGSC0003DMG400014086	Gene of unknown function	35.2	not assigned.unknown	1.01151	0.44107	-0.249418	0.938105	0.806696	0.613499	-0.146503	0.883131	-1.77524	0.0583042	-0.883547	0.405595	1.10694	0.097313	0.580544	1.76327	1.07591	-0.308964	1.99166	2.48965	2.14787	3.58079	2.98626	1.6572	1.61915	2.36796	1.33795	0.571478	1.71633	2.55813	3.18663	0.503923	3.96724	4.40545	4.14836	1.71636	4.05861	3.4009	55	128	76	29	145	207	142	426
PGSC0003DMG400014953	Gene of unknown function	35.2	not assigned.unknown	1.9101	0.418198	-0.239303	0.932137	1.63115	0.531881	-0.588708	0.610993	-0.139255	0.899284	2.08662	0.118561	1.23209	0.0923502	0.631575	0.297967	-0.507717	-1.43442	0.702177	1.875	-1.05489	1.36041	0.438639	0.216358	-6.08323	-0.126165	0.980436	1.19445	0.104172	-2.19432	-0.442838	-1.48592	1.92198	2.21167	2.1826	0.367375	1.48463	0.744881	57	46	25	13	59	135	15	91
Sotub01g016330	DAG protein	33.99	development.unspecified	0.00501081	0.994495	0.393648	0.600896	0.379328	0.665319	-0.769553	0.0773453	1.41371	0.000495244	1.58167	0.000480012	0.0552506	0.89403	3.98099	4.00387	3.98661	4.07917	3.89264	2.82329	2.66909	2.8861	2.12817	2.48519	2.82965	2.44703	3.79557	3.98165	3.57146	2.21195	2.21842	2.15843	3.33085	3.57292	3.30486	2.74329	3.62064	3.66926	586	607	575	618	543	261	204	263
Sotub01g016340	60S ribosomal protein L38	29.2.1.2.2.38	protein.synthesis.ribosomal protein.eukaryotic.60S subunit.L38	0.658619	0.204853	0.425801	0.600305	-0.446319	0.45582	-0.751266	0.0541715	1.31048	0.000529799	0.702352	0.0338423	0.221419	0.556487	6.49291	6.41098	6.36645	6.45235	6.07876	5.46174	5.38292	5.07135	4.88137	4.41248	5.19621	3.84607	6.09232	6.44994	6.24237	6.05758	5.27406	5.34856	6.07179	6.22121	5.96371	5.68795	5.7003	6.20436	3345	3222	2995	3204	2473	1628	1341	1198
Sotub01g016350	Peptidyl-prolyl cis-trans isomerase FKBP5	35.1.27	not assigned.no ontology.tetratricopeptide repeat (TPR)	-0.335861	0.250179	-0.137658	0.764333	-0.132615	0.753703	-0.409392	0.0702245	0.235476	0.217501	0.258997	0.17672	0.0037282	0.988987	5.41565	5.41481	5.30924	5.35676	5.31967	5.87621	5.12578	5.10819	5.20085	5.12927	5.68697	5.63221	5.61486	5.69705	5.29868	5.28282	5.28686	5.26113	5.6156	5.45923	5.59772	5.35912	5.54023	5.76227	1585	1615	1439	1499	1461	2170	1122	1229
PGSC0003DMG400016809	Gene of unknown function	35.2	not assigned.unknown	-0.196501	0.608669	-0.808795	0.56952	0.0407364	0.952314	0.439846	0.116421	-1.94121	5.5678e-06	-1.19452	0.000307874	-0.451985	0.119814	1.00498	1.10676	1.53944	1.50049	2.34973	2.21482	3.10432	3.04165	3.33186	3.29202	3.40563	3.36182	2.04517	1.71884	1.98272	3.16665	2.70115	3.49512	2.1192	2.37119	2.29905	2.9122	2.66257	2.57029	74	81	105	103	186	171	276	293
Sotub01g016360	Tir-nbs-lrr resistance protein	35.2	not assigned.unknown	-0.376691	0.343339	-0.217015	0.752424	-0.296613	0.545784	-0.0825963	0.820038	-0.63806	0.0257654	-1.76015	2.60972e-05	-0.607515	0.0455883	2.91184	2.52887	2.59616	2.66778	2.61078	3.40541	3.30835	3.11822	3.54569	3.72968	3.90942	3.47557	2.18634	1.5479	1.81898	3.53112	3.59486	3.71411	2.92445	2.29782	3.14067	3.6395	3.29836	3.26208	279	218	219	232	223	391	318	309
Sotub01g016370	Ethylene responsive transcription factor 2b	27.3.3	RNA.regulation of transcription.AP2/EREBP, APETALA2/ethylene-responsive element binding protein family	-0.580844	0.545464	-1.39416	0.56952	-0.091487	0.957333	-0.269334	0.731254	-4.9493	3.16434e-07	-3.86537	1.82152e-06	-2.14798	0.00180026	2.78797	4.08916	4.1068	3.5598	5.30777	6.29547	8.19306	8.9979	8.6451	8.99059	9.38584	9.18801	4.92451	4.72599	4.85656	8.92234	8.48271	8.69692	6.88164	7.19183	6.11832	8.91506	9.05433	8.6698	256	644	625	431	1449	2902	9408	18224
PGSC0003DMG400016811	Gene of unknown function	35.2	not assigned.unknown	0.443157	0.88433	-0.667505	0.840376	-1.49864	0.482789	-2.42731	0.0538357	-0.262695	0.860035	-0.844331	0.427174	-1.5412	0.100326	-0.720197	-2.52963	-2.08868	-2.48432	-1.14574	0.269565	0.40183	-1.50887	-3.61214	-1.65925	-6.08323	0.766768	-0.448514	-1.2653	-0.916839	-0.527192	-0.269302	0.729144	-0.55455	-0.517039	-0.836696	1.06624	0.464492	1.19213	22	6	8	6	16	44	42	12
PGSC0003DMG400006233	Periaxin	11.8	lipid metabolism.exotics (steroids, squalene etc)	-1.62796	0.792247	1.65024	0.730304	-4.25021	0.419231	-0.9069	0.857193	3.17805	0.286795	-1.24864	0.371544	2.37263	0.361545	1.72209	1.53255	0.916631	-0.358649	-0.576556	0.168976	1.60026	-1.29515	-6.08323	-6.08323	3.66833	2.61395	0.327703	0.837533	2.37691	2.16902	4.31606	0.787524	0.597908	2.61888	1.30336	0.861352	-0.492741	-2.99438	122	109	68	28	24	41	97	14
Sotub01g016490	Unknown Protein	35.2	not assigned.unknown	0.348496	0.548368	0.119406	0.917052	0.00418806	0.996105	0.174243	0.686031	-0.672906	0.0645182	-0.598703	0.116411	-0.505838	0.215193	0.945721	0.297967	0.784455	0.818567	0.86254	-0.0160245	1.68644	1.21108	1.13303	0.663931	1.26642	1.11553	1.02739	1.10756	0.144264	1.25809	1.42174	1.3296	0.840822	0.60916	0.545438	1.40514	1.245	0.859381	71	46	62	64	66	36	103	82
Sotub01g016600	Unknown Protein	35.2	not assigned.unknown	-0.208688	0.794246	0.233305	0.876021	0.198285	0.859278	0.0363085	0.956626	-0.716352	0.142304	-1.05146	0.0852286	-0.806296	0.146097	0.554335	0.201877	1.09464	0.726262	0.346787	0.0608451	1.60026	1.52415	0.785746	0.86859	2.36437	1.56166	0.210511	-0.863111	0.800118	1.27843	1.24222	0.843634	0.969086	0.497088	-0.00568923	1.56237	1.33958	0.965458	54	43	77	60	46	38	97	102
Sotub01g016620	F-box family protein	35.2	not assigned.unknown	-0.0426212	0.948494	-0.116438	0.879796	-0.365008	0.463531	-0.328134	0.299846	-0.260005	0.366974	-1.103	0.00204995	-1.00012	0.00461771	1.4929	0.996516	1.88969	1.8348	1.56848	1.30878	1.92965	1.81614	1.35718	1.67094	1.75937	1.83295	0.80289	1.06208	1.05271	2.39073	1.8049	2.05528	1.19576	0.922884	1.00334	2.15394	1.98163	1.99047	104	75	134	130	108	91	122	125
PGSC0003DMG400006250	Gene of unknown function	35.2	not assigned.unknown	-1.73078	0.00228976	-0.0534443	0.962127	-0.357902	0.593574	-0.0669856	0.895349	-0.108966	0.769159	-0.64283	0.0775145	-0.468684	0.240235	2.19043	2.27709	2.16246	2.34204	2.42507	2.02642	1.644	2.47749	2.85207	3.83413	4.31087	4.03963	2.30544	1.77631	2.01551	2.31399	2.69417	3.02265	2.07237	1.88423	1.79768	2.74925	2.61923	1.78562	169	183	162	185	196	150	100	198
Sotub01g016630	26S protease regulatory subunit 6B	29.5.11.20	protein.degradation.ubiquitin.proteasom	-1.11586	0.00792799	-0.13372	0.874817	0.0445303	0.957286	0.764155	0.0361769	-0.736241	0.017886	0.0737145	0.810062	-0.285404	0.474892	1.63723	1.63423	1.55304	1.96167	1.76686	1.50035	2.11717	2.06855	2.8982	3.56283	3.27153	3.51647	2.3523	2.5525	2.2263	2.49869	1.9984	2.42067	1.52282	1.08673	1.27114	2.08019	1.45676	1.20951	115	117	106	142	124	104	139	149
Sotub01g016660	Helitron helicase-like protein	28.99	DNA.unspecified	-0.387129	0.328743	-0.412734	0.572446	0.294353	0.57747	-0.0448605	0.9071	-0.103367	0.705013	0.581822	0.033966	0.59718	0.031114	4.03648	4.11577	3.92516	4.25258	4.30333	4.76038	3.85897	4.34917	4.17088	4.1111	5.11206	4.39309	4.45815	4.35608	4.43572	3.91895	3.50212	4.10119	4.6144	4.69618	5.0032	4.20992	4.29335	4.01884	609	656	551	697	722	1001	466	726
Sotub01g016690	Phospholipase D	11.9.3.1	lipid metabolism.lipid degradation.lysophospholipases.phospholipase D	-0.230202	0.557205	-0.315151	0.583006	-0.124267	0.822692	-0.421856	0.120462	0.358918	0.122028	0.425442	0.0692867	0.310761	0.203415	4.64216	4.66772	4.37921	4.49039	4.82674	5.31843	4.23762	4.08873	4.29676	4.28871	4.30516	4.69147	4.89633	4.66835	4.69893	4.14068	4.46068	4.38024	4.98565	4.78686	5.03833	4.31211	4.62917	4.93837	927	962	755	822	1038	1474	606	606
Sotub01g016710	Unknown Protein	35.2	not assigned.unknown	0.554348	0.285077	0.638731	0.572446	0.525436	0.380874	0.685697	0.0809057	-0.485035	0.130149	-0.242812	0.536416	-0.185991	0.675355	1.83525	1.75201	1.97303	1.75528	1.50044	0.393624	2.07519	2.66784	2.23474	1.86275	1.82468	1.67111	1.18066	1.84506	1.67588	2.11349	1.72508	1.59777	1.53668	1.89532	0.98359	1.97221	1.64138	1.34145	132	127	142	123	103	48	135	226
Sotub01g016720	Integrin-linked kinase-associated serine/threonine phosphatase 2C	29.4	protein.postranslational modification	0.0271038	0.982144	-0.655248	0.802464	-0.454712	0.580714	1.92221	0.00251767	-5.01975	1.42377e-05	-5.72107	1.86733e-05	-2.27971	0.00663173	0.728521	1.27362	0.194124	0.521788	1.10175	2.5509	5.59738	5.53389	6.14835	6.48211	4.8033	5.88598	0.536893	-0.548945	1.38937	6.1474	6.34561	6.1477	1.81224	1.56095	1.30336	4.8655	3.20094	3.45653	61	91	41	52	78	216	1556	1651
Sotub01g016730	Heavy metal-associated domain containing protein expressed	35.2	not assigned.unknown	-0.141962	0.788216	-0.162396	0.871521	0.482501	0.347153	0.388415	0.252812	-2.00791	9.68845e-06	-1.48416	0.000345512	-2.14573	3.96152e-05	2.72474	3.28665	3.06357	3.00386	2.81505	3.74233	5.11546	4.94171	5.04555	4.68892	5.26694	5.57351	2.73834	3.07173	3.37486	4.91013	4.39341	4.35392	1.99411	3.20492	2.31494	4.45573	4.87795	4.59925	245	369	303	293	257	494	1114	1095
Sotub01g016780	Pumilio domain-containing protein KIAA0020	27.4	RNA.RNA binding	0.378143	0.47664	0.433631	0.599129	0.318488	0.630073	-0.128259	0.773625	0.418248	0.200598	-0.0149607	0.968737	-0.847132	0.0245644	6.26847	5.98555	6.19589	6.1845	6.01069	4.95419	6.11386	5.88701	5.1903	5.14413	5.60337	5.32512	5.17184	5.89729	5.13049	5.68445	5.27639	5.28031	5.08455	4.88892	5.06442	5.68872	5.83222	6.05918	2863	2399	2661	2661	2359	1145	2226	2109
Sotub01g016790	DnaJ-like protein	20.2.1	stress.abiotic.heat	0.00280221	0.998356	1.52628	0.56952	-0.447072	0.815123	-0.00159562	0.999177	1.25686	0.0825644	-0.467623	0.59372	-0.0980164	0.929703	1.28549	1.55865	1.31826	0.677796	-0.00220959	-1.07464	0.706852	0.444983	-0.85993	-1.19315	0.662243	0.99441	-1.18754	0.203714	1.23084	-0.269277	1.48772	0.432543	-0.55455	1.41439	-0.702652	0.168214	0.377993	-0.150942	90	111	90	58	36	17	52	48
PGSC0003DMG400018052	Gene of unknown function	11.9.2.1	lipid metabolism.lipid degradation.lipases.triacylglycerol lipase	-0.114959	0.75942	0.031363	0.961496	0.321472	0.397021	-0.0773569	0.778875	0.0400421	0.854605	0.485692	0.0255597	0.0940321	0.693112	4.3765	4.3298	4.28858	4.25465	4.21056	4.43541	4.45372	4.26537	4.15197	4.34979	4.57563	4.31515	4.65789	4.17832	4.52573	3.53535	4.16039	4.20658	4.15202	4.70567	4.5334	4.32813	4.35125	4.428	771	761	709	698	677	799	704	685
Sotub01g010720	Os08g0100600 protein (Fragment)	35.2	not assigned.unknown	0.0483729	0.920186	0.252005	0.635272	0.38834	0.338784	0.0750743	0.805072	0.0179013	0.941619	0.0876871	0.733026	-0.337468	0.176148	3.69941	3.6011	3.35521	3.54637	3.39338	2.96502	3.84342	3.61753	3.12018	3.61707	3.40563	3.42569	3.19433	3.13351	3.36641	3.24108	3.37712	2.80676	3.24477	3.05466	3.0675	3.48018	3.41518	3.48535	482	459	371	427	384	288	461	437
Sotub01g010730	Protein DEHYDRATION-INDUCED 19 homolog 4	20.2.3	stress.abiotic.drought/salt	0.109084	0.799688	-0.304597	0.572446	0.0824182	0.883135	-0.453907	0.0706443	0.562069	0.0110482	0.82026	0.000807517	0.238988	0.283501	4.65917	4.31457	4.605	4.8058	4.74677	4.93772	3.84342	4.12861	3.90648	3.78443	3.79594	3.97172	4.9384	4.68157	4.48923	4.15725	3.93059	3.55096	4.4186	4.69777	4.85209	4.38666	4.15713	4.71175	938	753	883	1023	982	1132	461	623
Sotub01g010750	Response regulator 8	27.3.5	RNA.regulation of transcription.ARR	0.157457	0.8687	0.182876	0.85819	-0.546242	0.4936	-0.253324	0.652586	0.454662	0.282045	-0.863109	0.0675737	0.161297	0.739697	2.01896	2.20456	1.93196	2.22042	1.22492	2.16345	1.67243	1.88351	1.17646	1.8386	2.08671	0.582928	1.68407	0.782505	1.35561	2.31399	1.84322	2.2955	2.46936	1.44492	2.11158	1.70413	2.0485	1.79716	150	174	138	170	85	165	102	131
PGSC0003DMG400025627	Protein COBRA	10.2.2	cell wall.cellulose synthesis.COBRA	-0.24115	0.688019	-0.223718	0.73547	-0.0949272	0.917584	-0.521613	0.175805	1.75457	1.92779e-05	2.29655	8.23596e-07	1.69555	3.8686e-05	5.46485	5.18594	5.67314	5.33054	5.5882	6.0752	4.03627	3.56035	3.46041	4.2226	3.85184	3.70199	5.93882	5.8851	6.4095	4.36171	3.74406	3.23683	5.82433	6.07821	5.80817	3.83994	4.29138	4.49152	1640	1378	1852	1472	1760	2491	527	420
Sotub01g010770	Unknown Protein	35.2	not assigned.unknown	0.874845	0.418942	-0.0180007	0.991031	-0.000456485	0.999643	0.382483	0.620045	0.810655	0.104363	2.32339	6.72322e-05	1.12629	0.0586367	0.680862	1.54566	1.87893	1.6335	1.22492	1.29294	0.332246	0.559257	0.785746	0.519508	-0.639657	-0.893761	3.09863	2.54425	2.98002	-0.458263	0.946206	1.14097	0.772143	1.58856	1.53813	0.0952094	0.187685	0.235739	59	110	133	113	85	90	40	52
Sotub01g010830	Aldo/keto reductase	17.2.3	hormone metabolism.auxin.induced-regulated-responsive-activated	-0.13079	0.554998	-0.108352	0.734859	-0.10948	0.696246	0.0538295	0.769274	-0.554244	0.000370299	-0.434534	0.00282778	-0.271761	0.0701794	6.73345	6.76807	6.80104	6.80417	6.79634	7.02735	7.27277	7.38891	7.30471	7.36481	7.39973	7.59569	7.0678	6.97741	6.94452	7.62282	7.47134	7.20021	6.92512	7.07836	6.9848	7.34108	7.16015	7.30212	3952	4127	4048	4089	4067	4820	4971	5974
Sotub01g010850	GATA transcription factor 22	27.3.9	RNA.regulation of transcription.C2C2(Zn) GATA transcription factor family	0.476663	0.901153	-0.244362	0.94198	1.60842	0.739017	-0.127321	0.961322	1.35023	0.368052	3.62758	0.0697188	0.976057	0.571234	-0.59759	-1.37921	1.18479	0.521788	0.627589	-1.24925	-1.61792	-1.75984	-1.51501	-0.693251	1.09171	-6.08323	1.20129	0.810281	-0.760609	-6.08323	-1.24388	-2.72111	-0.55455	-1.27306	0.213648	-3.35228	-1.17459	0.0163551	24	14	82	52	56	15	10	10
PGSC0003DMG400009614	K+ channel inward rectifying	34.15	transport.potassium	-0.389154	0.456867	-0.212051	0.826337	-0.154362	0.848855	0.00495854	0.99223	-0.742148	0.0455929	-1.02478	0.0117611	-0.636825	0.109861	2.1207	1.98156	2.08028	2.26211	2.48263	2.07356	2.89704	2.4702	3.075	3.02408	3.16207	3.37805	1.863	2.05697	1.87961	2.17987	3.403	3.26279	2.58732	1.87304	2.01758	3.34895	2.66257	2.38391	161	149	153	175	204	155	239	197
Sotub01g011200	Uncharacterized plant-specific domain TIGR01589 family protein	35.2	not assigned.unknown	0.0197184	0.982144	0.412218	0.622539	0.144505	0.846215	-0.0270481	0.95501	-0.770966	0.0197671	-0.533096	0.105318	-0.504237	0.146317	4.2102	3.71281	4.67511	4.22965	3.98765	3.13909	4.86903	5.06773	4.96269	4.64955	4.73487	5.43685	4.34685	4.2021	4.31797	4.79837	4.86775	4.80094	4.61603	4.6641	4.1942	5.40137	5.02277	4.55915	687	496	927	686	580	325	939	1195
Sotub01g011210	Mucin-like protein (Fragment)	35.1	not assigned.no ontology	0.292021	0.30289	0.178965	0.690352	0.332628	0.302543	-0.0578392	0.81748	-0.299646	0.0997883	-0.196874	0.313463	-0.581439	0.00686832	4.47409	4.27773	4.59022	4.33694	4.18043	4.28532	4.90692	4.79198	4.5323	4.27077	4.77673	4.3526	4.06961	4.35608	4.22522	4.4086	4.53668	4.28972	4.3845	4.3561	3.93096	4.6225	4.9181	4.87036	825	734	874	739	663	720	964	987
Sotub01g017800	Peptidyl-prolyl cis-trans isomerase A	31.3.1	cell.cycle.peptidylprolyl isomerase	0.12498	0.779718	-0.0122008	0.987563	0.327788	0.468385	-0.616005	0.0231231	0.768773	0.0015932	1.23731	2.86772e-05	1.15036	3.6243e-05	4.48627	4.5588	4.29061	4.24844	4.81137	4.31504	3.75644	3.86258	3.38836	3.37412	3.74624	3.56336	4.43874	4.59639	4.72063	3.02337	3.29196	3.73651	5.40304	5.3455	5.58139	4.09993	4.33604	4.44276	832	892	710	695	1027	735	434	518
PGSC0003DMG400000874	Conserved gene of unknown function	35.2	not assigned.unknown	0.548865	0.283854	0.298655	0.71273	-0.642552	0.269209	0.82549	0.0401796	-1.64033	8.01717e-05	-2.87281	2.56752e-07	-0.93538	0.0152645	5.08357	5.06027	5.55217	5.29383	4.91954	4.58605	6.67257	6.5822	7.35402	6.39527	6.23548	6.3384	4.65789	4.54978	4.71399	7.16852	7.80072	7.57693	5.26824	5.23738	4.82875	6.80004	5.98574	5.35323	1259	1263	1703	1435	1107	887	3279	3415
Sotub01g017750	UDP-galactose transporter 3	34.11	transport.NDP-sugars at the ER	-0.0506206	0.937441	-0.239278	0.640056	-0.144943	0.833426	-1.22404	0.00114811	1.66168	3.5976e-06	1.74527	1.63835e-06	1.74832	1.13534e-06	4.52896	4.64202	4.72855	4.98454	4.88793	4.74445	2.92685	3.06602	2.91111	2.81721	3.34571	2.95426	4.98375	5.0022	4.60509	3.34115	3.0014	3.01045	5.90071	5.75788	6.17221	3.67438	4.39045	4.51791	857	945	962	1158	1083	990	244	298
Sotub01g017740	Receptor-like protein kinase At3g21340	29.4.1.57	protein.postranslational modification.kinase.receptor like cytoplasmatic kinase VII	-0.323932	0.353708	-0.41449	0.56952	0.0145247	0.984157	-0.0413166	0.901833	1.0767	5.81787e-05	1.46532	1.95621e-06	1.49411	4.58055e-06	5.16918	4.87016	5.10272	5.17227	5.23008	5.98192	3.81182	3.90912	4.20274	4.17277	4.35299	4.36283	5.44799	5.51597	5.3009	4.04895	4.00289	3.81228	5.37244	5.57847	5.56652	3.94235	4.00671	4.08623	1336	1107	1247	1319	1373	2335	451	535
Sotub01g017710	Pyrrolo-quinoline quinone	35.2	not assigned.unknown	0.368864	0.854089	3.35763	0.572446	-0.380451	0.861016	-0.227077	0.859767	-0.550953	0.599954	-3.65772	0.0384461	-4.06598	0.0491904	-1.35238	0.445133	0.00907798	-6.08323	-3.84891	-0.918898	-0.799246	0.384262	1.21862	-1.29633	1.56284	-0.27052	-0.655441	-6.08323	-2.58904	-0.102205	-0.0196872	2.07885	-1.64361	-6.08323	-3.0141	-0.148988	0.875669	0.696409	14	51	36	0	2	19	18	46
Sotub01g017690	Pyrrolo-quinoline quinone	35.2	not assigned.unknown	0.366955	0.690911	2.96007	0.56952	0.283198	0.812799	0.148235	0.832082	-0.913388	0.095936	-1.89595	0.021346	-2.96903	0.00852328	2.19892	2.33863	1.36529	-3.01094	-0.214505	0.269565	2.03195	3.21728	3.41127	2.69476	2.23821	2.57223	1.11696	0.864279	0.183272	1.33778	2.74902	3.71787	-0.336629	0.0176793	-0.362169	2.67605	2.92403	2.61009	170	191	93	4	31	44	131	331
Sotub01g017660	AKIN gamma	10.5	cell wall.cell wall proteins	0.0780655	0.878698	-0.0784121	0.919956	0.096505	0.878431	0.463978	0.122851	-0.733966	0.00825694	-0.572089	0.0387091	-0.232937	0.450388	3.67529	3.79195	3.81654	3.75931	3.48777	4.26921	4.12896	4.58328	4.77766	4.39395	4.14179	4.67842	3.87795	3.54656	4.04106	4.02808	4.56561	4.59569	3.8991	3.73918	3.75572	4.35183	3.99948	3.74271	474	524	511	495	410	712	562	854
Sotub01g017600	Stress responsive protein	35.1.41	not assigned.no ontology.hydroxyproline rich proteins	-0.377724	0.304338	-0.293881	0.625254	-0.00333563	0.995702	-0.275758	0.339366	0.426017	0.0798041	1.06418	0.000226861	0.651807	0.0210419	7.95192	8.09567	7.83022	7.99775	7.96414	8.79752	7.41813	7.70724	7.47663	7.58787	8.14126	7.99434	8.75517	8.55868	8.4864	7.83487	7.49485	7.27895	8.40142	8.47288	8.50737	7.54972	7.76499	8.11129	9197	10359	8262	9353	9138	16442	5498	7449
Sotub01g017570	Porin/voltage-dependent anion-selective channel protein	34.2	transport.porins	-0.347493	0.238157	0.318565	0.572446	-0.260363	0.463968	-0.380355	0.0975134	0.758556	0.000687606	0.529722	0.00978273	0.279811	0.198591	6.56278	6.41724	6.51939	6.40615	6.21819	5.91943	5.40956	5.83052	5.98467	6.1881	5.91024	6.16682	6.4866	6.53043	6.57723	6.31614	5.86893	5.81991	6.4489	6.32641	6.42928	6.06714	5.92093	6.37672	3511	3236	3330	3103	2724	2236	1366	2028
Sotub01g017560	Spfh domain / band 7 family protein	35.1	not assigned.no ontology	0.531872	0.356282	-0.47234	0.61264	-0.0814794	0.932458	0.433355	0.314435	-0.841481	0.0279636	-0.947615	0.0176999	0.258581	0.538479	3.50101	3.76418	4.0359	3.84136	4.13404	4.73715	5.18989	4.434	4.1922	4.39395	3.83213	3.96905	3.30804	3.46153	4.41947	5.08774	4.56561	4.41537	4.22235	4.78983	4.28978	4.34987	4.4051	3.76344	420	514	595	524	642	985	1173	770
Sotub01g017550	ATP binding / serine-threonine kinase	29.4.1.57	protein.postranslational modification.kinase.receptor like cytoplasmatic kinase VII	0.0642175	0.830109	-0.306897	0.571141	-0.0767668	0.832489	-0.256483	0.149372	-0.0807774	0.609655	-0.150035	0.337117	-0.205575	0.220939	4.98155	4.67669	4.97335	5.06094	5.12893	5.36085	4.85978	5.01989	4.99186	4.76936	4.76846	5.12926	4.943	4.81951	4.88936	5.01536	5.1096	4.97588	4.99447	5.13695	4.89501	5.02632	5.2987	5.31662	1173	968	1140	1221	1280	1518	933	1156
PGSC0003DMG402001013	DNA polymerase eta	28.2	DNA.repair	-0.0710892	0.887725	-0.0472644	0.953852	0.196946	0.715242	0.18332	0.556684	-0.404678	0.109738	0.177784	0.499342	0.00107065	0.997615	3.42711	3.32517	3.18214	3.66921	3.31633	3.09407	3.68846	3.80003	3.65336	3.37412	4.33629	3.73072	3.78877	3.68052	3.62557	3.8961	3.42843	3.23683	3.72532	3.38496	3.49126	3.60705	3.6911	3.29908	399	379	329	465	364	315	414	496
PGSC0003DMG401001013	Translesion synthesis DNA polymerase eta splice variant	28.2	DNA.repair	0.724683	0.300012	-0.0441155	0.970731	0.379723	0.660909	-0.11497	0.825188	-0.00934756	0.982815	-0.304578	0.545702	-0.035693	0.939673	1.33252	1.36519	0.448242	0.884116	1.12	1.29294	1.26896	0.787423	1.17646	0.63618	0.343672	0.0462651	0.400856	0.161205	0.55448	0.183143	0.946206	0.897642	1.52282	0.554212	1.33489	0.946829	1.09037	1.50518	93	97	49	67	79	90	77	61
Sotub01g011250	ATP synthase subunit beta chloroplastic	1.1.4.2	PS.lightreaction.ATP synthase.beta subunit	0.882691	0.502067	-0.247815	0.941752	-0.622442	0.606166	1.09466	0.24473	-1.95151	0.0407331	-2.7237	0.00855138	-1.65988	0.214083	-2.11955	-1.37921	-0.249734	-0.0833635	-2.09941	-0.84691	0.468212	0.503251	1.15491	0.392564	-1.44418	0.200269	-0.987568	-1.2653	-1.9598	-0.0505531	1.91692	2.01919	-2.70346	-2.42847	-1.06447	0.596255	-0.665719	-1.12751	8	14	30	34	8	20	44	50
Sotub01g011560	Unknown Protein	35.2	not assigned.unknown	-0.132678	0.883035	-0.071082	0.956115	0.233852	0.833481	0.231976	0.695688	0.0163353	0.973391	-0.0187421	0.97394	0.232943	0.656496	0.862723	1.33531	0.533072	0.884116	0.749842	1.32446	0.296154	1.1394	1.25959	1.22591	0.203387	1.44323	0.536893	0.890539	0.524414	1.39479	0.270065	0.357446	1.23031	0.87884	0.598347	0.816636	0.546097	0.646252	67	95	52	67	61	92	39	78
PGSC0003DMG402014044	LRR receptor kinase m1'	35.2	not assigned.unknown	-0.326921	0.644776	-0.0513893	0.966207	-0.347112	0.680573	-0.565615	0.212455	0.342772	0.387824	-0.369437	0.382592	0.00114954	0.99812	1.43662	1.78555	2.18011	1.5417	1.86752	2.13707	1.57036	1.04448	1.8212	2.12481	0.892899	2.11062	1.62423	1.5643	1.1346	1.48506	1.81779	2.10204	2.38755	1.51852	2.14752	2.10829	2.06705	1.88629	100	130	164	106	133	162	95	73
Sotub01g011720	2-oxoglutarate-dependent dioxygenase	17.5.1	hormone metabolism.ethylene.synthesis-degradation	-1.07151	0.722545	-0.0260814	0.989736	1.19106	0.778103	-1.16949	0.57703	4.78307	0.00162036	7.27455	3.91756e-05	0.974899	0.516388	0.925415	0.813545	0.00907798	0.111683	0.926161	0.804606	-3.69974	-4.54617	-4.37292	-6.08323	-1.04369	-2.01509	1.76942	1.62812	2.2356	-6.08323	-4.43927	-6.08323	-3.83117	-0.846083	-1.43787	-3.83249	-2.51171	-2.70677	70	66	36	39	69	64	2	1
Sotub01g011740	2-oxoacid-dependent dioxygenase	17.5.1	hormone metabolism.ethylene.synthesis-degradation	-0.0781617	0.983226	0.255646	0.813218	-0.10567	0.978071	0.169841	0.931388	6.17327	4.49272e-06	7.57378	2.83086e-07	3.95873	0.00250723	0.294196	0.234623	-0.0721409	-0.260933	-0.410161	0.363595	-6.08323	-6.08323	-6.08323	-6.08323	-6.08323	-6.08323	1.5618	1.19445	2.16915	-6.08323	-6.08323	-6.08323	-2.07832	-2.66877	-1.94298	-6.08323	-6.08323	-6.08323	45	44	34	30	27	47	0	0
Sotub01g011760	Unknown Protein	29.3.4.99	protein.targeting.secretory pathway.unspecified	-0.107589	0.888951	0.154162	0.857246	0.433327	0.610496	0.201817	0.693498	0.349958	0.320177	0.695452	0.0967208	0.582861	0.140976	1.69835	1.15887	1.28604	0.987151	1.56848	1.1241	1.11172	1.00469	0.969811	1.12968	1.87179	0.610669	1.22162	1.51451	1.15437	0.593488	0.922543	0.23692	1.69347	1.30214	1.23818	0.514621	1.21204	0.744881	120	84	88	72	108	80	69	71
Sotub01g019190	SRP72 protein (Fragment)	29.3.4.99	protein.targeting.secretory pathway.unspecified	-0.5496	0.202529	-0.516295	0.659992	0.977863	0.122148	0.607841	0.112544	-1.76936	0.000391862	-0.447514	0.349039	-0.21798	0.612291	0.527642	0.445133	0.122928	1.47235	0.702177	0.480134	1.97602	2.14375	2.29509	2.39699	2.44965	3.156	0.568989	0.837533	0.722794	0.593488	1.24222	1.63003	0.795401	1.41439	1.71624	1.65418	1.44262	1.49104	53	51	39	101	59	51	126	157
Sotub01g019210	Srp72 protein (Fragment)	29.3.4.99	protein.targeting.secretory pathway.unspecified	0.42755	0.375829	-0.303976	0.623112	0.225948	0.724689	0.000605804	0.999025	0.235353	0.396796	0.305675	0.311801	0.238775	0.441951	2.72474	2.88915	2.85422	3.08043	3.10807	3.19131	2.88494	2.6027	2.25514	2.52356	1.79239	2.09105	2.73834	2.68593	2.58057	2.86428	1.92885	2.31548	3.05063	2.57125	2.85021	2.14493	2.65646	2.95726	245	280	262	309	315	337	237	216
Sotub01g019250	Signal recognition particle protein (Fragment)	29.3.4.99	protein.targeting.secretory pathway.unspecified	-0.15988	0.631045	0.0298101	0.955827	0.0555049	0.916405	0.081503	0.758641	0.597227	0.00290298	0.594259	0.00412366	0.483796	0.0221582	3.9859	3.97993	3.78806	3.88737	3.88732	3.89184	3.45469	3.28943	3.21696	3.20024	3.6904	3.581	4.04129	3.71766	3.82065	3.52687	3.11536	3.16157	3.77296	3.72059	3.67797	2.94373	3.31786	3.45653	588	597	501	541	541	548	352	348
PGSC0003DMG400024130	Golgi transport 1 protein B	31.4	cell.vesicle transport	0.0784944	0.849598	-0.194652	0.667056	0.102097	0.838515	-0.05159	0.858657	0.216804	0.274924	0.761643	0.000814287	0.561287	0.0104986	3.74647	4.02274	3.44916	3.76512	3.77085	4.27123	3.28091	3.66616	3.62229	3.51791	3.54295	3.295	4.26105	4.02674	4.25985	3.44826	3.29196	3.53401	4.10858	4.16303	4.14169	3.52604	3.62378	3.57856	498	615	396	497	499	713	312	452
Sotub01g019280	Calmodulin binding protein	30.3	signalling.calcium	0.683873	0.931383	-0.934742	0.572446	-0.12592	0.989852	-3.56704	0.260644	6.11246	0.0183212	7.29534	0.00591214	3.29243	0.0104821	2.02851	2.35362	1.33411	1.94129	2.45414	4.13344	-6.08323	-3.81898	-2.74849	-6.08323	-6.08323	-2.93155	3.16838	3.031	3.44475	-2.7314	-3.69079	-6.08323	1.90069	2.59186	3.47012	-1.77607	-0.0315969	-0.107264	151	193	91	140	200	648	0	2
Sotub01g019340	Chaperone protein dnaJ 49	20.2.1	stress.abiotic.heat	0.0100166	0.983739	-0.106524	0.796209	0.277141	0.363861	0.0160507	0.950608	-0.0954938	0.579707	-0.0763684	0.689111	-0.19562	0.299829	4.31343	4.24796	4.36578	4.31532	4.38673	4.54315	4.63983	4.46549	4.09369	4.40016	4.48258	4.31093	3.9002	4.20994	4.04371	4.06952	4.23673	4.06919	4.1316	4.18806	4.25725	4.11154	4.57674	4.47365	738	719	748	728	765	861	801	787
Sotub01g019430	Cytochrome P450	26.1	misc.cytochrome P450	-0.230372	0.661438	0.311456	0.795749	1.08469	0.0649888	1.5147	0.00217637	-2.09687	3.04469e-05	-1.80626	0.0018859	-1.44138	0.0150651	2.27311	1.87134	2.38418	2.26211	1.71976	1.60673	4.03079	4.40946	4.3664	4.90345	4.01812	4.52469	1.60887	1.48034	1.07363	2.86428	2.72186	3.99681	1.49467	0.554212	1.864	2.90154	3.10995	2.24758	179	138	189	175	120	112	525	757
Sotub01g019460	Os09g0513800 protein (Fragment)	35.2	not assigned.unknown	0.807002	0.582866	-0.159247	0.890424	-0.644235	0.650599	-1.4045	0.0583874	1.42734	0.0255791	0.0686292	0.921084	-0.404174	0.459285	1.75698	1.30479	1.2363	1.2747	1.54164	1.95773	-0.125304	0.474411	-0.411069	1.02657	-1.29797	-2.1955	1.20129	0.538644	0.430265	-0.000687118	0.992398	0.923907	1.66849	0.134663	1.18728	1.66683	1.12619	1.44777	125	93	85	88	106	143	29	49
Sotub01g019470	IBR finger domain protein	29.5.11.4.2	protein.degradation.ubiquitin.E3.RING	-0.462244	0.145473	-0.039703	0.945039	-0.0890646	0.862832	-0.557707	0.0259599	0.657082	0.00307614	0.355656	0.0914043	-0.000249814	0.999307	4.92514	4.43041	4.64525	4.64651	4.64959	4.82241	3.72285	4.1964	4.10216	4.1655	4.73911	4.53919	4.33056	4.5101	4.52003	4.27327	3.78728	4.24875	4.69853	4.54056	4.46204	4.50588	4.51221	4.68405	1128	816	908	916	918	1045	424	653
Sotub01g019620	Importin beta-3	35.1	not assigned.no ontology	0.297344	0.413455	0.11817	0.850341	-0.160934	0.753512	-0.169919	0.568009	0.28523	0.227046	-0.319751	0.171344	-0.616056	0.0212275	7.66208	7.24874	7.40388	7.36333	7.47916	7.11783	7.52798	7.02344	6.90846	6.69546	7.11241	6.75324	6.7287	7.46164	6.78962	7.3614	7.34909	7.23209	6.77526	6.54297	6.80341	7.28243	7.11601	7.56976	7523	5759	6148	6025	6529	5132	5933	4637
PGSC0003DMG400015865	Gene of unknown function	35.2	not assigned.unknown	0.525624	0.602537	0.728892	0.759932	-0.437008	0.680889	1.23102	0.118293	-1.71763	0.0234125	-3.60847	0.00144027	-2.33023	0.0666229	-1.08189	-0.747404	-1.42347	-0.576501	-2.09941	-2.73643	0.259135	0.320872	1.41272	0.289443	1.19412	-0.893761	-2.78286	-3.11948	-1.7991	0.747326	1.29846	1.14097	-1.52363	-4.53111	-2.72697	0.237701	-0.605725	-1.41638	17	22	13	24	8	5	38	44
Sotub01g019660	Molybdenum cofactor sulfurase family protein	18.1	Co-factor and vitamine metabolism.molybdenum cofactor	-0.162956	0.745997	-0.417616	0.613187	-0.0977453	0.886836	-0.0513102	0.899983	-1.88884	8.74925e-06	-2.26181	2.1987e-06	-1.34532	0.000382555	3.26284	3.12575	3.95877	3.81359	3.86043	3.91532	5.46344	5.21556	5.32546	5.42926	5.57637	5.48916	3.14727	2.82177	3.51906	5.44455	5.34364	5.50897	3.92569	4.61796	3.58927	5.73075	5.63808	4.78746	356	330	564	514	531	557	1418	1324
Sotub01g019690	Elongation factor P	29.2.4	protein.synthesis.elongation	-0.0626197	0.852777	0.0132838	0.982212	-0.0649761	0.877948	-0.219386	0.2663	0.168266	0.312655	0.320993	0.0577007	-0.230808	0.209474	4.60594	4.712	4.672	4.63386	4.7453	4.57134	4.28212	4.54392	4.6621	4.16793	4.78905	4.7378	4.96578	4.85994	4.81835	4.46957	4.65269	4.55426	4.60291	4.37802	4.46916	4.77637	4.62448	4.7434	904	992	925	908	981	878	625	831
Sotub01g019850	Cytochrome P450	26.1	misc.cytochrome P450	0.670581	0.151747	0.530884	0.572446	-0.358533	0.472839	-0.502615	0.102871	-0.735029	0.0179798	-1.74904	5.68894e-05	-0.697554	0.0203774	2.43986	1.57152	2.58958	1.89963	1.69562	1.40037	3.11989	3.04165	2.60427	2.31184	2.27373	2.1955	1.30021	1.51451	1.78134	3.31678	3.3858	3.15604	3.01144	2.61217	2.58121	3.78877	3.04593	3.47101	201	112	218	136	118	97	279	293
Sotub01g019860	Cytochrome P450	26.1	misc.cytochrome P450	0.547132	0.250245	0.829786	0.56952	-0.175091	0.795271	-0.665583	0.0563647	-0.847599	0.0101733	-1.38877	0.000362137	-0.992094	0.00474713	4.64372	3.32517	4.19839	3.6442	3.13973	2.88801	5.04381	4.92049	4.7329	4.1655	4.14819	4.71562	3.67541	3.43055	3.93934	4.81064	5.32346	5.08756	4.60784	4.85522	4.2634	5.83252	5.44239	5.42378	928	379	666	457	322	273	1060	1079
Sotub01g019890	Cytochrome P450	26.1	misc.cytochrome P450	2.89162	0.437557	-0.739707	0.803161	2.25522	0.631554	-3.46275	0.0275505	0.905752	0.565198	3.96786	0.0669459	-0.279115	0.697218	-1.35238	-0.684828	-1.22465	-0.518877	-0.0422428	-0.477258	-1.61792	-0.944235	-3.61214	-2.88373	-6.08323	-6.08323	-0.897098	-0.124079	0.144264	-6.08323	-1.14057	-6.08323	1.32924	0.87884	1.35039	0.74685	0.546097	3.14506	14	23	15	25	35	26	10	18
Sotub01g019910	Cytochrome P450	26.1	misc.cytochrome P450	1.32187	0.139063	-0.920256	0.572446	0.156018	0.922436	0.672869	0.350071	-3.50022	1.05595e-05	-1.91257	0.00250562	-1.61484	0.0145146	4.70158	4.3011	5.61351	5.30085	5.21848	6.85156	8.22895	8.0711	8.80109	6.6437	6.84269	7.66741	6.8132	5.59694	6.4958	8.09671	8.57749	7.97333	6.04535	7.00981	5.19146	8.12436	7.40718	7.55921	966	746	1777	1442	1362	4267	9645	9586
Sotub01g019920	Unknown Protein	35.2	not assigned.unknown	-0.332569	0.708534	0.381724	0.687789	-0.80566	0.335209	-0.801335	0.143134	1.09485	0.0199856	0.0193144	0.968328	-0.155483	0.756906	2.70105	2.39766	3.36681	2.93336	2.43968	1.93749	1.80677	2.10664	1.17646	2.31184	2.33104	1.58981	2.92351	1.93612	2.759	2.73779	2.9379	1.87855	2.53301	2.41039	2.16517	2.12672	2.80198	2.63602	241	199	374	279	198	141	112	153
Sotub01g015280	chaperonin 1	29.6	protein.folding	0.343909	0.572798	0.524235	0.583006	-0.083812	0.933945	-0.059417	0.91522	-0.165105	0.670122	-0.833248	0.0257498	-1.36505	0.0020228	9.39709	9.21582	9.68728	9.60697	9.15101	7.96972	9.29306	9.5045	9.99311	9.29384	9.10256	9.37629	8.59428	9.21135	8.74056	9.268	9.80105	9.98071	8.56757	8.32544	7.98627	9.74527	9.66889	9.5613	25044	22518	29932	28536	20804	9263	20167	25891
Sotub01g015300	ATP binding / serine-threonine kinase	29.4.1.57	protein.postranslational modification.kinase.receptor like cytoplasmatic kinase VII	0.0174211	0.979045	0.0907296	0.903349	0.307855	0.491153	0.325645	0.256398	-1.56442	6.30563e-06	-1.44688	2.03387e-05	-1.12271	0.000481541	4.27382	4.78981	4.13873	3.90327	4.38861	4.64185	5.97237	5.89383	6.0342	5.85575	6.04908	5.94438	4.23628	3.65776	4.71565	5.65364	5.5235	5.80055	4.62579	4.72445	4.20916	5.70645	5.60593	5.61112	718	1047	639	547	766	922	2018	2119
Sotub01g015340	YTH domain family 2 (Predicted)	30.3	signalling.calcium	-0.050885	0.860346	0.02751	0.950684	0.272055	0.26371	0.169982	0.324454	-0.379898	0.011621	-0.368778	0.0118373	-0.544151	0.00174123	8.65655	8.46689	8.64167	8.62159	8.67768	8.38361	9.07584	8.99869	8.83293	9.13375	8.97565	8.95003	8.32913	8.49926	8.15179	8.6214	8.75095	8.71747	8.3	8.19653	8.26671	8.66677	8.86656	8.86249	14989	13399	14500	14413	14985	12341	17348	18234
Sotub01g015350	N utilization substance protein B homolog	33.99	development.unspecified	-0.0714408	0.91283	0.547875	0.572446	0.0336327	0.970737	0.667202	0.0699321	-1.01516	0.00325455	-1.31616	0.000645749	-0.705754	0.0600483	4.09901	4.10917	4.58195	4.26083	3.99261	2.89327	5.12063	5.23504	5.47861	5.33099	5.20237	5.50403	3.919	4.00587	3.8603	5.06596	5.02463	5.64347	4.18981	4.03343	3.49475	5.014	4.64469	4.17071	636	653	869	701	582	274	1118	1342
Sotub01g015370	TATA-box binding protein	27.2	RNA.transcription	-0.0136649	0.963496	-0.0114012	0.978702	-0.0200142	0.955752	-0.0206327	0.909989	0.0951711	0.441895	0.232503	0.0603961	0.0977153	0.487444	5.50645	5.48028	5.53855	5.50649	5.59474	5.45819	5.33369	5.50388	5.40064	5.42825	5.24921	5.5945	5.59064	5.78978	5.61717	5.37543	5.40256	5.52192	5.59669	5.40397	5.59365	5.38328	5.44239	5.47587	1688	1690	1687	1663	1768	1624	1296	1617
Sotub01g015380	1-deoxy-D-xylulose-5-phosphate synthase 1	13.2.4.1	amino acid metabolism.degradation.branched chain group.shared	-0.339036	0.248436	-0.11765	0.811905	0.191869	0.616888	-0.295673	0.19409	0.318669	0.101154	0.778751	0.000495241	0.486993	0.0284978	6.40306	6.59838	6.50634	6.42417	6.47862	6.95808	6.10867	6.3735	6.06991	6.59633	6.44729	6.52581	6.75902	6.6515	6.90277	6.26673	5.93177	5.77733	6.86456	6.93718	7.09821	6.14041	6.59696	6.70157	3143	3669	3300	3142	3263	4594	2218	2955
Sotub01g011860	Pyruvate kinase	4.1.14	glycolysis.cytosolic branch.pyruvate kinase (PK)	-0.00283753	0.993834	-0.0515058	0.914113	0.0187552	0.968704	-0.143589	0.471768	0.713397	0.000258444	0.948485	1.20694e-05	0.339768	0.0655356	7.72346	7.68709	7.64172	7.67035	7.69124	7.8452	7.01168	6.8606	7.03772	7.00137	7.02307	6.89429	8.00715	7.91253	7.78001	7.15758	6.99961	6.69897	7.54175	7.40723	7.41309	7.01567	6.86785	7.45813	7850	7804	7250	7454	7563	8497	4148	4142
Sotub01g014520	Pentatricopeptide repeat-containing protein	35.1.5	not assigned.no ontology.pentatricopeptide (PPR) repeat-containing protein	-0.0398222	0.9363	-0.0380965	0.955744	-0.138194	0.78478	-0.229324	0.396242	0.698309	0.00357191	0.527567	0.0210642	0.3626	0.135668	5.59188	5.55186	5.70167	5.86954	5.78549	5.30466	5.04245	4.71239	5.00246	4.80563	5.12021	4.95626	5.96619	5.39508	5.38696	4.81761	5.28105	5.06118	5.65983	5.28667	5.57892	5.32959	4.874	5.23625	1791	1776	1889	2139	2018	1460	1059	934
Sotub01g014490	Unknown Protein	35.2	not assigned.unknown	-0.292225	0.849598	-0.40829	0.857914	0.308262	0.885342	-1.50016	0.0566628	-0.628404	0.474118	1.11958	0.157588	-0.833368	0.17978	-1.95994	-0.88134	-0.96993	-0.125749	-1.54517	-0.918898	-0.582153	-0.796332	-0.545746	-0.841436	0.343672	-0.430942	1.24167	-0.351377	-0.373358	-2.7314	-0.0662741	-0.144558	-0.0612707	0.134663	-0.00568923	0.271229	0.977237	1.30958	9	20	18	33	12	19	21	20
PGSC0003DMG400007764	Gene of unknown function	35.2	not assigned.unknown	2.11029	0.245309	0.331706	0.748476	0.907295	0.637458	2.09359	0.11594	1.82369	0.00625591	4.38887	2.39066e-05	2.1509	0.0857815	2.447	2.54201	1.56652	1.68346	1.32272	2.56416	1.17271	-0.944235	1.06533	-1.96447	-2.24658	-1.14891	4.2684	3.72132	3.56409	-0.527192	0.446349	-1.63131	0.16986	0.277206	0.815009	-1.77607	-1.96778	-1.41638	202	220	107	117	91	218	72	18
PGSC0003DMG400030128	Glucose-6-phosphate isomerase	4.2.3	glycolysis.plastid branch.glucose-6-phosphate isomerase	0.520433	0.488475	-0.662107	0.56952	0.671292	0.439785	0.105587	0.85842	0.241594	0.543301	1.16614	0.0141542	0.33106	0.459535	0.819361	0.266643	0.937529	1.04562	1.27465	1.66944	0.435403	0.320872	0.54188	0.099283	-0.47342	0.0050509	0.747873	0.837533	1.15437	-0.932044	-0.0196872	0.194399	0.516272	0.467655	0.963563	0.398051	0.623333	-0.06487	65	45	69	75	88	117	43	44
Sotub01g013430	Unknown Protein	35.2	not assigned.unknown	-0.439621	0.514887	0.238078	0.80988	-0.641792	0.364291	-0.385256	0.433461	0.284463	0.494048	-0.548441	0.174096	-0.182568	0.689684	1.39292	0.918045	1.01822	0.987151	1.20795	0.423041	0.887508	0.474411	1.17646	1.64333	0.830673	1.20924	0.855885	1.31568	0.612794	1.33778	1.38758	1.67712	1.59086	0.242869	1.22141	1.29535	1.16115	1.17454	97	71	73	72	84	49	59	49
Sotub01g013710	Unknown Protein	35.2	not assigned.unknown	0.492711	0.366955	0.337784	0.597165	-0.324265	0.598256	-0.352767	0.332655	1.08259	0.000821485	1.20623	0.000196942	0.712296	0.0194122	3.44861	3.70114	3.42346	3.71496	2.8646	2.98489	2.8292	2.09721	2.42682	2.34651	1.75937	1.7101	4.03556	4.03853	3.85125	3.09965	2.82118	2.3738	3.37784	3.65355	3.49475	2.99981	2.58102	2.81126	405	492	389	480	266	292	228	152
Sotub01g013740	60S acidic ribosomal protein	29.2.1.2.2.81	protein.synthesis.ribosomal protein.eukaryotic.60S subunit.P1	0.551415	0.420259	0.424484	0.664407	-0.995467	0.144541	-1.01262	0.0397839	2.06016	6.56554e-05	0.745847	0.0648012	0.160419	0.742879	7.01417	6.85092	6.95149	7.17483	6.7878	5.5799	4.82696	4.97426	4.83129	3.4398	5.19621	4.44795	6.34607	7.06792	6.44455	6.01579	5.76133	5.8459	6.15618	6.09334	5.90585	5.79411	5.6404	6.23967	4801	4371	4493	5287	4043	1767	912	1120
Sotub01g013780	Unknown Protein	35.2	not assigned.unknown	0.0526951	0.916922	-0.0586252	0.924102	0.227303	0.636692	0.118508	0.697966	0.233253	0.294011	0.664056	0.00699219	0.157468	0.550804	3.84706	3.90053	3.71732	3.94738	4.06976	3.62699	3.45469	3.68516	3.62229	3.83413	3.69913	3.10815	4.04985	3.9351	4.08806	3.56463	3.10489	3.42789	3.75824	3.86868	3.26451	3.32919	3.51314	3.5685	534	565	477	564	614	456	352	458
Sotub01g013870	Os10g0494500 protein (Fragment)	29.5.11.4.2	protein.degradation.ubiquitin.E3.RING	-0.201493	0.74897	-0.0965638	0.940818	0.535584	0.465542	0.568828	0.20431	-0.783962	0.0515398	-0.164243	0.735624	0.326392	0.463652	1.16942	0.55293	0.916631	0.840749	0.601844	1.47249	1.78088	1.68383	1.50078	2.02134	2.22618	1.42772	0.690674	1.10756	1.07363	1.08415	1.12271	1.16319	1.98403	1.00713	1.25475	0.770489	0.743525	1.77399	83	55	68	65	55	102	110	114
Sotub01g013880	Os10g0494500 protein (Fragment)	29.5.11.4.2	protein.degradation.ubiquitin.E3.RING	-0.207034	0.353927	-0.103107	0.780638	0.433	0.0845532	0.291669	0.0913991	-0.456165	0.00425279	0.0390541	0.818548	-0.036409	0.845143	4.1304	4.15051	4.13647	4.07684	4.27102	4.37836	4.61074	4.61005	4.5633	4.63385	4.8725	4.90537	4.37889	4.21774	4.01426	4.28588	4.05551	4.1493	4.25627	4.21488	4.32944	4.09759	4.47275	4.33804	650	672	638	617	706	768	785	870
Sotub01g013920	Disease resistance response protein	20.1.2	stress.biotic.receptors	2.20076	0.274884	-0.615423	0.572446	0.884762	0.68706	-1.01855	0.264722	2.59046	0.000937448	2.68656	0.00603169	3.04735	1.22319e-05	2.48912	2.54854	2.5289	2.62369	3.32028	3.46672	-0.650951	-0.0884979	0.574714	-1.0066	-1.04369	-4.51193	2.3523	1.73343	1.15437	-0.102205	-2.30173	-0.381296	4.44642	3.75145	3.79308	0.74685	0.696643	1.41818	208	221	209	225	365	408	20	33
PGSC0003DMG400028873	TNP2	35.2	not assigned.unknown	0.287118	0.762959	-0.640123	0.597165	0.339213	0.77038	-0.0122762	0.986725	-0.412251	0.422236	-0.592441	0.336445	0.259971	0.621647	0.0155434	0.297967	-1.04994	0.217191	0.250657	0.735943	0.332246	0.149025	0.0288251	-0.496112	0.0479761	0.125321	0.0829511	-1.2653	-1.09206	-0.675792	-0.382643	0.571938	0.516272	0.242869	0.572135	0.569554	0.187685	-0.195984	37	46	17	42	43	61	40	39
PGSC0003DMG400028869	Prolyl endopeptidase	29.5	protein.degradation	0.12889	0.692132	-0.214945	0.64133	0.0347572	0.947579	-0.160274	0.483321	0.290372	0.119208	0.296072	0.111249	0.00202596	0.994803	6.55866	6.56216	6.49801	6.5624	6.60346	7.09802	6.4819	6.27294	5.99304	6.1196	6.03535	6.20542	6.40171	6.54497	6.58499	6.36272	6.20557	6.07485	6.54208	6.29795	6.39464	6.19274	6.31405	6.72139	3501	3578	3281	3458	3558	5062	2873	2756
Sotub01g010900	Glutamine synthetase I	12.2.2	N-metabolism.ammonia metabolism.glutamine synthetase	0.494038	0.28635	-0.0788481	0.943463	-0.344808	0.498445	0.0676886	0.866061	-1.26736	0.000719191	-1.31614	0.000399789	-0.641486	0.0564532	2.32053	1.42316	1.5257	2.06892	1.6834	1.7529	2.87274	2.93984	3.27305	2.6188	2.52034	2.44703	1.97503	2.25188	1.9378	3.02337	3.682	3.38126	2.26795	2.4181	2.25853	3.11046	3.38593	2.36077	185	101	104	153	117	124	235	273
Sotub01g010920	Developmental protein fluG	12.2.2	N-metabolism.ammonia metabolism.glutamine synthetase	0.295902	0.560632	0.294954	0.756873	0.313656	0.609487	1.46543	0.00227336	-1.30332	0.000742387	-1.98619	0.000227828	-0.29891	0.536768	2.39626	1.83977	2.66042	2.16874	2.1151	1.71772	3.39622	3.62739	3.77491	3.71317	3.32892	2.87641	1.26145	1.03879	1.56209	2.90409	3.52587	3.40942	2.12839	1.48953	1.87477	2.94373	1.84857	1.61357	195	135	229	164	158	121	338	440
Sotub01g010930	Abscisic acid insensitive 8 homologue	17.1.2	hormone metabolism.abscisic acid.signal transduction	0.324751	0.528538	0.00542297	0.997905	0.531623	0.367955	1.60017	0.00332388	-0.237458	0.430626	0.0397355	0.922535	-0.113503	0.857227	1.22031	1.42316	1.20217	1.50049	0.94676	1.3855	1.28746	1.74548	1.50078	1.24441	1.46382	0.951665	1.46278	0.725294	0.897163	1.33778	1.20348	0.395483	-0.336629	-0.109634	-0.129279	-0.0629137	-0.492741	0.334069	86	101	83	103	70	96	78	119
PGSC0003DMG400034893	Transposon protein, CACTA, En/Spm sub-class	35.2	not assigned.unknown	0.477598	0.571882	-0.000151997	0.99993	0.133917	0.917122	-0.181564	0.761182	-0.26693	0.584676	-0.393247	0.475709	-0.501447	0.331127	0.262169	0.234623	0.158965	0.652938	0.147661	-0.139601	0.958505	0.220239	0.288379	-0.765442	0.981479	0.0050509	0.169232	-0.0225856	-0.26437	0.384209	0.343183	0.318379	0.544	0.277206	-0.312486	1.17652	0.766407	0.0553147	44	44	40	57	40	33	62	41
Sotub01g010980	Transcriptional activator protein Pur-alpha	27.3.99	RNA.regulation of transcription.unclassified	-0.253488	0.216774	-0.144998	0.661815	0.0399634	0.910987	-0.27165	0.09175	-0.0843764	0.546838	0.230377	0.0937685	-0.058859	0.723848	5.65181	5.73037	5.64483	5.67723	5.72118	6.06357	5.76437	5.93278	5.58115	5.99404	6.02323	6.02326	5.92958	5.9699	5.95177	5.79799	5.76133	5.60035	5.93122	6.03497	5.95232	5.88558	6.03251	6.17702	1867	2010	1816	1872	1930	2471	1747	2177
Sotub01g011010	Transcriptional activator protein Pur-alpha	27.3.99	RNA.regulation of transcription.unclassified	-0.121047	0.67316	0.0158042	0.977516	0.141106	0.685867	-0.294539	0.120819	0.0345994	0.84517	0.320759	0.0586565	-0.0393915	0.842455	4.51544	4.57167	4.48769	4.41478	4.36202	4.75027	4.50995	4.68434	4.26191	4.65302	4.57088	4.60618	4.8708	4.57631	4.56503	4.44729	4.30695	4.29476	4.92103	4.49752	4.81624	4.80097	4.72865	4.82599	849	900	814	780	752	994	732	916
Sotub01g011030	Alkylated DNA repair protein alkB-like protein 6	35.2	not assigned.unknown	0.0343046	0.972567	-0.374921	0.619801	-0.280867	0.717247	-0.456456	0.267123	0.333931	0.341553	0.465026	0.16358	0.424719	0.203994	1.50664	2.48191	2.18011	2.57159	2.50364	2.2232	1.15267	2.05887	1.93937	2.02134	1.00984	1.86785	2.40659	2.46783	2.5285	2.01996	1.92885	2.06711	2.73296	2.8645	2.22527	2.29916	2.24865	1.99047	105	211	164	217	207	172	71	148
Sotub01g011090	Coproporphyrinogen III oxidase aerobic	19.8	tetrapyrrole synthesis.coproporphyrinogen III oxidase	-0.412667	0.558211	0.16253	0.907571	0.450849	0.665778	-0.568956	0.242818	-0.299351	0.531984	0.387102	0.468587	-0.950753	0.0518364	0.841205	1.10676	0.895425	1.0069	0.905264	0.45187	1.0908	1.32853	1.31893	1.20717	2.84547	1.20924	1.59335	1.33493	0.668842	0.85958	0.717818	0.815852	0.863007	0.83341	0.90176	2.29101	1.70198	1.46234	66	81	67	73	68	50	68	89
Sotub01g011140	50S ribosomal protein L14	29.2.1.2.2.23	protein.synthesis.ribosomal protein.eukaryotic.60S subunit.L23	0.677418	0.59189	0.602092	0.602574	-0.365578	0.806229	-0.90874	0.186961	1.2625	0.0284362	0.798708	0.149665	0.381702	0.455547	0.904819	1.15887	0.713529	0.796039	1.04556	-0.84691	0.0145372	-0.0460948	-1.04707	-1.8038	-0.639657	-0.548744	0.907003	0.837533	0.749032	0.266961	0.446349	-0.664656	1.19576	1.00713	0.674241	0.428089	0.832952	0.455547	69	84	59	63	75	20	32	34
Sotub01g016960	RAN binding protein 16-like	30.5	signalling.G-proteins	-0.140176	0.75265	-0.0301845	0.964077	-0.0421816	0.952736	-0.369993	0.177282	1.25832	1.82398e-05	1.20204	3.14793e-05	0.3911	0.105109	5.21591	5.09412	4.8465	5.00187	4.89722	5.34844	3.97481	3.58754	3.83374	3.89101	4.14819	3.79561	5.0306	5.21067	4.87752	3.66845	3.98587	3.84701	4.6371	4.38197	4.64449	3.74767	4.19347	4.55066	1380	1293	1044	1172	1090	1505	505	428
Sotub01g016940	Unknown Protein	35.2	not assigned.unknown	1.11309	0.11499	-0.192372	0.893264	0.195135	0.825842	0.736421	0.119702	-1.27426	0.00841456	-0.49603	0.260919	-0.951505	0.115821	0.580544	0.526726	0.505346	0.987151	0.905264	0.301594	2.15796	1.61943	1.66225	-0.119803	1.09171	1.19098	1.15974	1.01511	1.17387	1.17374	1.85576	1.79564	-0.147347	-0.0659362	0.572135	1.81058	0.187685	1.26041	55	54	51	72	68	45	143	109
PGSC0003DMG400031459	Deetiolated 1	33.99	development.unspecified	-0.235807	0.604243	-0.130227	0.867096	-0.0627689	0.933945	0.144714	0.69085	-0.476081	0.0982633	-1.11131	0.00242926	-0.473054	0.148711	1.79105	2.38313	2.06136	2.02116	2.21188	2.39633	2.46478	2.69933	2.48843	2.36353	3.05728	2.99166	1.60887	1.5313	1.38937	2.4367	2.68013	2.7344	2.02396	1.58856	2.19123	2.90688	2.11241	2.22212	128	197	151	148	169	194	177	231
PGSC0003DMG400005593	Regulator of chromosome condensation/beta-lactamase-inhibitor protein II	31.2	cell.division	-0.174329	0.635353	-0.318136	0.57723	-0.0500465	0.931736	0.284525	0.26466	-0.706295	0.00262479	-0.575222	0.0105722	-0.19123	0.436706	5.67481	5.96313	5.89703	5.74422	6.00579	6.73948	6.42558	6.60399	6.62421	6.75835	6.53892	6.88332	6.02305	5.96528	6.08969	6.78985	6.57114	6.44271	6.04414	6.09033	6.09204	6.24904	6.10611	6.44478	1897	2362	2163	1961	2351	3948	2763	3467
Sotub01g014440	Double-stranded RNA binding protein	27.4	RNA.RNA binding	-0.163874	0.86568	0.190474	0.871521	-0.199055	0.862033	-0.399208	0.464904	0.201361	0.672836	0.278059	0.54799	-0.28736	0.561988	0.500445	0.769529	0.448242	1.1018	0.652883	-0.590269	0.0145372	0.444983	0.668959	0.549573	0.203387	0.766768	1.22162	0.665721	0.668842	0.88633	0.745055	0.0587536	0.305643	0.786502	0.373966	0.92593	0.875669	0.512654	52	64	49	78	57	24	32	48
Sotub01g014420	Double-stranded RNA binding protein	27.4	RNA.RNA binding	-0.0563243	0.895726	0.287197	0.587201	-0.0200524	0.974821	0.0626269	0.829314	0.0196282	0.931105	-0.113418	0.611537	-0.0850435	0.735171	2.83227	2.51561	2.70985	2.3804	2.6427	2.17214	2.60415	2.63563	2.76228	2.62588	2.82965	2.72599	2.54211	2.65563	2.52091	3.04727	2.60779	2.40211	2.41784	2.65197	2.48615	2.707	2.69275	2.40668	264	216	237	190	228	166	195	221
Sotub01g014330	CTP synthase	23.1.1.10	nucleotide metabolism.synthesis.pyrimidine.CTP synthetase	0.236209	0.81909	-0.603933	0.604975	0.000975103	0.999326	0.433435	0.516146	-0.010423	0.985853	0.319615	0.545371	0.932839	0.097901	2.48218	3.40646	2.5011	2.58479	3.15309	4.46929	3.09384	2.82459	2.49702	2.71479	2.67	2.35981	2.99021	3.01318	3.37064	2.99907	2.80185	2.62659	2.87619	2.99917	4.04256	1.76424	2.69871	2.66149	207	401	205	219	325	818	274	252
Sotub01g014310	Syntaxin (Fragment)	31.4	cell.vesicle transport	0.578426	0.11499	0.165953	0.826561	0.510564	0.207493	0.662719	0.0222952	-1.30428	5.74365e-05	-0.866934	0.00513335	-0.330636	0.256306	2.02851	1.97188	1.92151	1.68346	1.82365	1.91696	3.19041	3.20855	3.44717	3.23766	2.4702	2.35981	1.84999	1.79032	2.04757	3.07079	2.53163	2.71197	2.20854	2.09139	2.54797	2.46045	2.91382	2.46572	151	148	137	117	129	139	293	329
Sotub01g014300	Syntaxin	31.4	cell.vesicle transport	-0.294922	0.236214	0.00298278	0.998059	0.389878	0.172431	0.509913	0.015472	-1.12789	4.86068e-06	-0.675534	0.00118811	-0.199573	0.310873	3.82531	4.02509	3.70822	3.70895	4.09073	3.75395	4.83641	5.11405	4.99186	5.18899	5.63785	5.02359	3.90335	3.9539	3.89303	4.55333	4.58835	4.63398	4.23304	4.33384	4.25106	4.5094	4.59283	4.31214	526	616	474	478	623	498	918	1234
Sotub01g014270	50S ribosomal protein L34	29.2.1.1.1.2.34	protein.synthesis.ribosomal protein.prokaryotic.chloroplast.50S subunit.L34	0.397518	0.511388	0.431854	0.651969	-0.399503	0.585739	0.646597	0.13995	-1.77266	0.000124433	-2.78655	1.62008e-06	-1.00448	0.0199103	4.75578	4.75778	5.13587	4.9833	4.56051	3.8107	6.41878	6.41156	7.13036	6.42699	6.03449	6.31171	3.98293	4.21255	4.59608	6.68852	7.01438	7.46036	5.20342	5.12757	4.68328	6.68035	6.0778	5.2677	1003	1024	1276	1157	863	518	2750	3034
PGSC0003DMG400021492	Gene of unknown function	35.2	not assigned.unknown	-0.165382	0.785995	-0.132683	0.88876	0.332597	0.637458	-0.153509	0.715369	-0.426985	0.208027	0.201967	0.588704	0.0305767	0.939353	1.81332	1.77445	1.71915	1.56853	1.9717	2.16345	2.26454	2.24966	2.06023	2.88951	1.60063	2.44703	1.97503	2.39632	1.84354	1.63455	1.97559	1.96962	2.00413	2.63221	2.50705	1.99245	2.61294	2.4365	130	129	119	108	143	165	154	169
Sotub01g014240	Cellular nucleic acid-binding protein	27.3.73	RNA.regulation of transcription.Zn-finger(CCHC)	0.35989	0.749837	0.251983	0.875056	0.430995	0.750441	-0.502988	0.412927	-0.22181	0.707683	0.256908	0.708313	-0.699806	0.222265	0.415635	-0.812818	0.978439	-0.0421876	-0.410161	0.236808	0.812836	-0.0884979	0.54188	0.717881	-1.29797	0.404249	0.364743	-0.177635	0.462336	-0.932044	0.479161	0.318379	0.16986	0.343522	0.108144	0.793747	1.03491	0.881229	49	21	71	35	27	43	56	33
PGSC0003DMG401021491	Cellular nucleic acid binding protein	35.2	not assigned.unknown	1.32324	0.178116	-0.252916	0.875088	0.343803	0.779517	-0.489415	0.374705	-0.779573	0.170507	0.125813	0.842072	-0.107101	0.833968	-0.190625	0.328626	-0.114532	0.147716	0.217135	0.423041	1.15267	0.810683	0.365464	0.099283	1.06493	-2.40174	0.980436	-0.0225856	0.722794	0.384209	0.378398	0.571938	1.12409	0.922884	1.4545	1.17652	1.51196	1.13871	32	47	33	40	42	49	71	62
Sotub01g014220	Aquaporin SIP12	34.19.4	transport.major intrinsic proteins.SIP	-0.192221	0.424903	-0.240571	0.572446	0.377434	0.14384	-0.257108	0.15338	-0.617243	0.000527471	-0.149403	0.344084	0.148018	0.397544	5.15071	5.3905	5.08994	5.26131	5.4633	5.62885	5.73265	6.11257	5.63663	6.03114	6.08034	5.94914	5.27151	5.24415	5.38592	5.44568	5.38535	5.52084	6.1545	6.21347	6.33109	5.96263	6.04835	6.2439	1319	1588	1236	1403	1614	1828	1709	2466
PGSC0003DMG400034566	Gene of unknown function	35.2	not assigned.unknown	0.294243	0.615764	-0.240715	0.784384	0.42363	0.531926	0.61211	0.140041	-0.563228	0.106149	-0.459552	0.284198	-0.548374	0.252645	1.16942	0.977295	0.937529	1.30693	1.19079	1.30878	1.50861	1.68383	1.56755	1.4812	1.16919	1.20924	0.504068	0.782505	0.824998	1.31827	1.22298	0.949702	0.748504	-0.24928	0.769596	0.168214	1.79394	0.944857	83	74	69	90	83	91	91	114
Sotub01g014150	Unknown Protein	35.2	not assigned.unknown	-0.148805	0.839066	-0.293509	0.783069	0.337314	0.699667	0.304861	0.536187	-0.648457	0.122876	0.129626	0.783961	-1.14206	0.0464133	0.262169	0.416876	0.41882	0.250712	0.749842	0.973177	1.15267	0.96378	0.919573	0.607885	1.40098	1.51838	0.400856	0.941667	1.05271	0.0475127	0.823809	1.14097	-0.336629	-0.24928	-0.702652	0.203376	1.16115	0.744881	44	50	48	43	61	72	71	69
Sotub01g014130	Genomic DNA chromosome 5 BAC clone F15M7	35.2	not assigned.unknown	0.347895	0.757958	0.182163	0.872481	-0.245041	0.855099	-0.0910301	0.911578	0.772997	0.120627	0.40637	0.434795	0.707779	0.179932	0.751773	0.977295	0.829872	1.20801	0.575632	0.236808	0.18212	-0.223741	0.327436	-0.435962	-0.189295	-0.172697	0.250642	0.864279	1.05271	1.43158	-0.114416	-0.318371	1.04867	0.437609	1.13452	-0.105309	-0.11278	0.744881	62	74	64	84	54	43	36	30
Sotub01g011980	Universal stress protein family protein	20	stress	0.474121	0.580946	-0.91477	0.669159	0.765132	0.439563	1.31609	0.0565379	-2.50917	0.00360848	-0.180208	0.788548	-1.14136	0.232002	-0.539985	0.813545	0.294735	-0.308964	0.86254	2.74974	2.96183	2.56899	2.57211	1.89823	2.31976	2.46993	1.3192	1.236	2.63082	1.89381	1.90489	2.00696	-0.388102	1.47481	-0.312486	2.12672	1.48463	0.540382	25	66	44	29	66	248	250	211
Sotub01g012050	Kinase family protein	29.4	protein.postranslational modification	0.858188	0.0271884	-0.084365	0.902415	-0.0048016	0.993912	1.21339	0.000836537	-0.805255	0.00256721	-0.849499	0.00174484	0.0349966	0.913188	5.42472	5.49387	5.55132	5.60049	5.66246	5.45997	6.34673	5.93807	6.5985	5.42521	5.24772	5.62882	5.52466	5.52961	5.29868	6.15361	6.5659	6.18075	5.06912	5.13344	5.14776	5.72849	4.72865	4.79035	1595	1706	1702	1775	1853	1626	2616	2185
Sotub01g012090	PDE320	35.2	not assigned.unknown	0.0937982	0.870042	0.0280247	0.977853	0.0393974	0.962843	0.0378178	0.92765	-0.349382	0.218295	-0.231257	0.439976	-0.408017	0.199612	2.84314	2.7545	3.24636	3.05694	2.90727	2.78981	3.26699	3.57061	3.01645	3.46368	2.92207	3.17471	3.06526	3.08316	2.92929	3.91571	3.14122	2.71197	3.07934	2.67147	2.79462	3.45487	3.27462	3.04214	266	255	344	304	274	255	309	423
Sotub01g012100	PDE320	35.2	not assigned.unknown	-0.174772	0.556633	0.159233	0.720984	0.16708	0.657076	0.28866	0.18077	-0.231953	0.202288	-0.132852	0.501229	-0.0591233	0.79897	4.03174	3.7892	3.91202	3.79667	3.72687	3.73061	4.3118	3.97494	4.14925	4.51508	3.92812	4.45753	3.81243	3.96938	3.75095	4.22169	3.84192	3.86746	3.82192	3.84025	3.72334	3.99848	3.91497	3.64711	607	523	546	508	484	490	638	560
[truncated: 21,214 more rows]
[truncated: 16 more columns]

## Sheet: S5
Supplemental Table S5. Enrichment of differentially regulated genes in salicylic acid-deficient transgenic plants overexpressing StTGA2.1 after viral infection. Gene Set Enrichment Analysis results table showing MapMan ontology functional gene groups (BINs) (Ramšak et al., 2014) enriched in up-regulated or down-regulated genes in TGA2.1-NahG, NahG or NT plants after PVY infection. Functional grou…
[truncated: 72 more rows]

[truncated: 1 more sheets: S11]
